# Supplementary material for: Chickpea-Fusarium oxysporum interaction transcriptome reveals differential modulation of plant defense strategies
Source: Sci Rep. 2017 Aug 10;7:7746. doi: 10.1038/s41598-017-07114-x (PMC5552786; doi:10.1038/s41598-017-07114-x)
Supplement: Supplementary file 1 — Tables S1-S11 [file 41598_2017_7114_MOESM1_ESM.xls]

## Sheet: Manuscript_Info
Manuscript title:	Chickpea-Fusarium oxysporum interaction transcriptome reveals differential modulation of plant defense strategies
Authors:	Medha L. Upasani, Bhakti M Limaye, Gayatri S. Gurjar, Sunitha Manjari K., Rajendra R. Joshi, Narendra Y. Kadoo*, Vidya S. Gupta*
Affiliation:	Biochemical Sciences Division, CSIR-National Chemical Laboratory, Dr. Homi Bhabha Road, Pashan, Pune 411008, India
Corresponding Authors:	1) Dr. Vidya S. Gupta, Tel: +91-2025902247; Email: vs.gupta@ncl.res.in
	2) Dr. Narendra Y. Kadoo, Tel: +91-2025902724; Email: ny.kadoo@ncl.res.in

## Sheet: Table S1
Table S1. Significantly up-regulated (a) and down-regulated (b) genes in JGI compared to JGC (DE_JGC_JGI)
(a) Significantly up-regulated genes in JGI compared to JGC
Sr No	Gene ID	Annotation	LFC	Pathway
1	CA_gi|502121008|ref|XM_004497100.1|	PREDICTED: Cicer arietinum unknown protein DS12 from 2D-PAGE of leaf, chloroplastic-like (LOC101491233), mRNA GeneID:101491233	4.38678	'amino acid metabolism'
2	CA_gi|502158707|ref|XM_004511195.1|	PREDICTED: Cicer arietinum probable aminotransferase TAT2-like (LOC101501656), mRNA GeneID:101501656	2.74293	'amino acid metabolism.degradation.aromatic aa.tyrosine'
3	CA_gi|502135171|ref|XM_004502187.1|	PREDICTED: Cicer arietinum adenosylhomocysteinase-like (LOC101492222), mRNA GeneID:101492222	1.85694	'amino acid metabolism.degradation.aspartate family.methionine'
4	CA_gi|502140897|ref|XM_004504311.1|	PREDICTED: Cicer arietinum adenosylhomocysteinase-like (LOC101494081), mRNA GeneID:101494081	9.82241	'amino acid metabolism.degradation.aspartate family.methionine'
5	CA_gi|502145284|ref|XM_004505909.1|	PREDICTED: Cicer arietinum isovaleryl-CoA dehydrogenase 2, mitochondrial-like (LOC101505044), mRNA GeneID:101505044	1.13303	'amino acid metabolism.degradation.branched chain group.leucine'
6	CA_gi|502150937|ref|XM_004508141.1|	PREDICTED: Cicer arietinum lipoamide acyltransferase component of branched-chain alpha-keto acid dehydrogenase complex, mitochondrial-like (LOC101490976), mRNA GeneID:101490976	1.23273	'amino acid metabolism.degradation.branched chain group.shared'
7	CA_gi|502146726|ref|XM_004506523.1|	PREDICTED: Cicer arietinum 2-oxoisovalerate dehydrogenase subunit beta, mitochondrial-like (LOC101489657), mRNA GeneID:101489657	1.3209	'amino acid metabolism.degradation.branched chain group.shared'
8	CA_gi|502122458|ref|XM_004497698.1|	PREDICTED: Cicer arietinum 3-ketoacyl-CoA thiolase 2, peroxisomal-like (LOC101514461), mRNA GeneID:101514461	1.44066	'amino acid metabolism.degradation.branched chain group.shared'
9	CC_gi|297397856|gb|EZ630437.1|	TSA: Cajanus cajan cultivar UPAS 120 contig12720.UPAS mRNA sequence	2.78732	'amino acid metabolism.degradation.branched chain group.shared'
10	CA_gi|502080129|ref|XM_004486411.1|	PREDICTED: Cicer arietinum probable 3-hydroxyisobutyrate dehydrogenase, mitochondrial-like (LOC101500780), transcript variant X1, mRNA GeneID:101500780	1.05148	'amino acid metabolism.degradation.branched chain group.valine'
11	CA_gi|502090595|ref|XM_004489222.1|	PREDICTED: Cicer arietinum L-aspartate oxidase-like (LOC101500480), mRNA GeneID:101500480	2.97559	'amino acid metabolism.degradation.central amino acid metabolism.aspartate'
12	CA_gi|502161477|ref|XM_004512122.1|	PREDICTED: Cicer arietinum prolyl 4-hydroxylase subunit alpha-1-like (LOC101488382), transcript variant X1, mRNA GeneID:101488382	3.58423	'amino acid metabolism.degradation.glutamate family.proline'
13	CA_gi|502088284|ref|XM_004488730.1|	PREDICTED: Cicer arietinum thiosulfate/3-mercaptopyruvate sulfurtransferase 1, mitochondrial-like (LOC101514195), mRNA GeneID:101514195	1.34883	'amino acid metabolism.degradation.serine-glycine-cysteine group.cysteine'
14	CA_gi|502077247|ref|XM_004485537.1|	PREDICTED: Cicer arietinum phospho-2-dehydro-3-deoxyheptonate aldolase 2, chloroplastic-like (LOC101490513), mRNA GeneID:101490513	3.24543	'amino acid metabolism.synthesis.aromatic aa.chorismate.3-deoxy-D-arabino-heptulosonate 7-phosphate synthase'
15	CA_gi|502105055|ref|XM_004492656.1|	PREDICTED: Cicer arietinum multiple C2 and transmembrane domain-containing protein 2-like (LOC101498698), mRNA GeneID:101498698	3.77855	'amino acid metabolism.synthesis.aromatic aa.tryptophan'
16	CA_gi|502151401|ref|XM_004508366.1|	PREDICTED: Cicer arietinum arogenate dehydrogenase 1, chloroplastic-like (LOC101513967), mRNA GeneID:101513967	1.87678	'amino acid metabolism.synthesis.aromatic aa.tyrosine.arogenate dehydrogenase \& prephenate dehydrogenase'
17	CA_gi|502142296|ref|XM_004504831.1|	PREDICTED: Cicer arietinum LL-diaminopimelate aminotransferase, chloroplastic-like (LOC101497433), mRNA GeneID:101497433	5.46631	'amino acid metabolism.synthesis.aspartate family.lysine.LL-diaminopimelic acid aminotransferase'
18	CA_gi|502119665|ref|XM_004496641.1|	PREDICTED: Cicer arietinum homocysteine S-methyltransferase 3-like (LOC101508973), mRNA GeneID:101508973	1.29434	'amino acid metabolism.synthesis.aspartate family.methionine.homocysteine S-methyltransferase'
19	CA_gi|502104419|ref|XM_004492477.1|	PREDICTED: Cicer arietinum alanine--glyoxylate aminotransferase 2 homolog 3, mitochondrial-like (LOC101488709), transcript variant X2, mRNA GeneID:101488709	1.32789	'amino acid metabolism.synthesis.central amino acid metabolism.alanine.alanine-glyoxylate aminotransferase'
20	CA_gi|502104416|ref|XM_004492476.1|	PREDICTED: Cicer arietinum alanine--glyoxylate aminotransferase 2 homolog 3, mitochondrial-like (LOC101488709), transcript variant X1, mRNA GeneID:101488709	1.49295	'amino acid metabolism.synthesis.central amino acid metabolism.alanine.alanine-glyoxylate aminotransferase'
21	CA_gi|502143817|ref|XM_004505420.1|	PREDICTED: Cicer arietinum aspartate aminotransferase, mitochondrial-like (LOC101504941), mRNA GeneID:101504941	5.29752	'amino acid metabolism.synthesis.central amino acid metabolism.aspartate.aspartate aminotransferase'
22	CA_gi|502173061|ref|XM_004515188.1|	PREDICTED: Cicer arietinum glutamate decarboxylase-like (LOC101507582), mRNA GeneID:101507582	7.23077	'amino acid metabolism.synthesis.central amino acid metabolism.GABA.Glutamate decarboxylase'
23	LJ_gi|292788059|dbj|AK339019.1|	Lotus japonicus cDNA, clone: LjFL3-034-CA11, HTC	1.3209	'amino acid metabolism.synthesis.glutamate family.arginine.arginosuccinate synthase'
24	CA_gi|502146995|ref|XM_004506631.1|	PREDICTED: Cicer arietinum serine acetyltransferase 3, mitochondrial-like (LOC101505585), mRNA GeneID:101505585	1.39426	'amino acid metabolism.synthesis.serine-glycine-cysteine group.cysteine.SAT'
25	CC_gi|297448316|gb|EZ673306.1|	TSA: Cajanus cajan cultivar Asha contig25442.Asha mRNA sequence	2.55028	'Biodegradation of Xenobiotics.hydroxyacylglutathione hydrolase'
26	CA_gi|502147769|ref|XM_004506851.1|	PREDICTED: Cicer arietinum uncharacterized LOC101506997 (LOC101506997), mRNA GeneID:101506997	1.95104	'Biodegradation of Xenobiotics.lactoylglutathione lyase'
27	CA_gi|502123240|ref|XM_004497987.1|	PREDICTED: Cicer arietinum S-formylglutathione hydrolase-like (LOC101495124), mRNA GeneID:101495124	1.25619	'C1-metabolism'
28	CA_gi|502132187|ref|XM_004501199.1|	PREDICTED: Cicer arietinum protein arginine N-methyltransferase 1.5-like (LOC101500972), mRNA GeneID:101500972	1.98239	'C1-metabolism'
29	CA_gi|502121533|ref|XM_004497302.1|	PREDICTED: Cicer arietinum formate--tetrahydrofolate ligase-like (LOC101512635), mRNA GeneID:101512635	5.78732	'C1-metabolism.formate-tetrahydrofolate ligase'
30	CA_gi|502082316|ref|XM_004487072.1|	PREDICTED: Cicer arietinum fasciclin-like arabinogalactan protein 12-like (LOC101490972), mRNA GeneID:101490972	2.55028	'cell wall.cell wall proteins.AGPs.AGP'
31	CA_gi|502145938|ref|XM_004506190.1|	PREDICTED: Cicer arietinum fasciclin-like arabinogalactan protein 15-like (LOC101513517), mRNA GeneID:101513517	4.80182	'cell wall.cell wall proteins.AGPs.AGP'
32	CA_gi|502146806|ref|XM_004506559.1|	PREDICTED: Cicer arietinum transcription factor SPT20 homolog (LOC101505364), mRNA GeneID:101505364	1.66631	'cell wall.cell wall proteins.HRGP'
33	CA_gi|502119541|ref|XM_004496597.1|	PREDICTED: Cicer arietinum uncharacterized LOC101496421 (LOC101496421), mRNA GeneID:101496421	3.79604	'cell wall.cell wall proteins.HRGP'
34	CA_gi|502085608|ref|XM_004487900.1|	PREDICTED: Cicer arietinum cellulose synthase A catalytic subunit 4 [UDP-forming]-like (LOC101500380), mRNA GeneID:101500380	5.83745	'cell wall.cellulose synthesis'
35	CA_gi|502150028|ref|XM_004507698.1|	PREDICTED: Cicer arietinum cellulose synthase A catalytic subunit 7 [UDP-forming]-like (LOC101493352), mRNA GeneID:101493352	1.57943	'cell wall.cellulose synthesis.cellulose synthase'
36	CA_gi|502183587|ref|XM_004517113.1|	PREDICTED: Cicer arietinum cellulose synthase-like protein E1-like (LOC101502449), mRNA GeneID:101502449	2.38678	'cell wall.cellulose synthesis.cellulose synthase'
37	CA_gi|502101864|ref|XM_004491836.1|	PREDICTED: Cicer arietinum protein COBRA-like (LOC101509897), mRNA GeneID:101509897	2.34627	'cell wall.cellulose synthesis.COBRA'
38	CA_gi|502150199|ref|XM_004507780.1|	PREDICTED: Cicer arietinum probable xyloglucan endotransglucosylase/hydrolase protein 23-like (LOC101490426), mRNA GeneID:101490426	1.23674	'cell wall.degradation.mannan-xylose-arabinose-fucose'
39	CA_gi|502104538|ref|XM_004492516.1|	PREDICTED: Cicer arietinum mannan endo-1,4-beta-mannosidase 6-like (LOC101502100), mRNA GeneID:101502100	1.32789	'cell wall.degradation.mannan-xylose-arabinose-fucose'
40	CA_gi|502125455|ref|XM_004498876.1|	PREDICTED: Cicer arietinum uncharacterized LOC101490606 (LOC101490606), mRNA GeneID:101490606	5.15232	'cell wall.degradation.mannan-xylose-arabinose-fucose'
41	CA_gi|502107565|ref|XM_004493247.1|	PREDICTED: Cicer arietinum alpha-L-arabinofuranosidase 1-like (LOC101496292), mRNA GeneID:101496292	5.42475	'cell wall.degradation.mannan-xylose-arabinose-fucose'
42	CA_gi|502084903|ref|XM_004487732.1|	PREDICTED: Cicer arietinum beta-D-xylosidase 1-like (LOC101495166), mRNA GeneID:101495166	6.19689	'cell wall.degradation.mannan-xylose-arabinose-fucose'
43	CA_gi|502162480|ref|XM_004512459.1|	PREDICTED: Cicer arietinum probable pectate lyase 4-like (LOC101496390), mRNA GeneID:101496390	1.32789	'cell wall.degradation.pectate lyases and polygalacturonases'
44	CA_gi|502105319|ref|XM_004492721.1|	PREDICTED: Cicer arietinum probable polygalacturonase-like (LOC101490024), mRNA GeneID:101490024	1.59441	'cell wall.degradation.pectate lyases and polygalacturonases'
45	CA_gi|502133927|ref|XM_004501882.1|	PREDICTED: Cicer arietinum probable polygalacturonase non-catalytic subunit JP650-like (LOC101501190), mRNA GeneID:101501190	2.02304	'cell wall.degradation.pectate lyases and polygalacturonases'
46	CA_gi|502086075|ref|XM_004488044.1|	PREDICTED: Cicer arietinum probable polygalacturonase-like (LOC101494726), mRNA GeneID:101494726	4.52429	'cell wall.degradation.pectate lyases and polygalacturonases'
47	CA_gi|502160778|ref|XM_004511836.1|	PREDICTED: Cicer arietinum probable beta-1,4-xylosyltransferase IRX14-like (LOC101509892), mRNA GeneID:101509892	2.64982	'cell wall.hemicellulose synthesis.glucuronoxylan'
48	CA_gi|502144372|ref|XM_004505616.1|	PREDICTED: Cicer arietinum expansin-like A2-like (LOC101514490), mRNA GeneID:101514490	1.06486	'cell wall.modification'
49	CA_gi|502152685|ref|XM_004508986.1|	PREDICTED: Cicer arietinum probable xyloglucan endotransglucosylase/hydrolase protein 6-like (LOC101499308), mRNA GeneID:101499308	1.87244	'cell wall.modification'
50	CA_gi|502160416|ref|XM_004511681.1|	PREDICTED: Cicer arietinum expansin-like B1-like (LOC101489892), mRNA GeneID:101489892	2.99086	'cell wall.modification'
51	CA_gi|502162332|ref|XM_004512412.1|	PREDICTED: Cicer arietinum probable xyloglucan endotransglucosylase/hydrolase protein 30-like (LOC101509574), mRNA GeneID:101509574	5.00972	'cell wall.modification'
52	CA_gi|502119256|ref|XM_004496499.1|	PREDICTED: Cicer arietinum protein notum homolog (LOC101494057), mRNA GeneID:101494057	3.23478	'cell wall.pectin*esterases.acetyl esterase'
53	CA_gi|502177977|ref|XM_004516097.1|	PREDICTED: Cicer arietinum probable pectinesterase 55-like (LOC101494460), mRNA GeneID:101494460	1.02533	'cell wall.pectin*esterases.PME'
54	CA_gi|502136315|ref|XM_004502585.1|	PREDICTED: Cicer arietinum probable pectinesterase/pectinesterase inhibitor 34-like (LOC101508247), mRNA GeneID:101508247	4.17589	'cell wall.pectin*esterases.PME'
55	CA_gi|502145662|ref|XM_004506066.1|	PREDICTED: Cicer arietinum bifunctional polymyxin resistance protein ArnA-like (LOC101500026), mRNA GeneID:101500026	1.06127	'cell wall.precursor synthesis.AXS'
56	CA_gi|502175955|ref|XM_004515715.1|	PREDICTED: Cicer arietinum UDP-glucuronate 4-epimerase 5-like (LOC101500840), mRNA GeneID:101500840	6.58842	'cell wall.precursor synthesis.GAE'
57	CA_gi|502104375|ref|XM_004492463.1|	PREDICTED: Cicer arietinum putative GDP-L-fucose synthase 2-like (LOC101511844), mRNA GeneID:101511844	1.49049	'cell wall.precursor synthesis.GER'
58	CA_gi|502139391|ref|XM_004503693.1|	PREDICTED: Cicer arietinum UDP-glucose 4-epimerase-like (LOC101510169), mRNA GeneID:101510169	1.49831	'cell wall.precursor synthesis.UGE'
59	CA_gi|502159739|ref|XM_004511458.1|	PREDICTED: Cicer arietinum UDP-glucose 4-epimerase GEPI48-like (LOC101504754), mRNA GeneID:101504754	1.50339	'cell wall.precursor synthesis.UGE'
60	CA_gi|502117807|ref|XM_004495899.1|	PREDICTED: Cicer arietinum UDP-glucuronic acid decarboxylase 2-like (LOC101492419), mRNA GeneID:101492419	1.3702	'cell wall.precursor synthesis.UXS'
61	CA_gi|502078645|ref|XM_004485955.1|	PREDICTED: Cicer arietinum anaphase-promoting complex subunit 8-like (LOC101510507), mRNA GeneID:101510507	3.38678	'cell.division'
62	CA_gi|502098060|ref|XM_004491089.1|	PREDICTED: Cicer arietinum structural maintenance of chromosomes protein 3-like (LOC101502088), mRNA GeneID:101502088	4.42241	'cell.division'
63	CC_gi|297412275|gb|EZ644856.1|	TSA: Cajanus cajan cultivar UPAS 120 contig27139.UPAS mRNA sequence	1.40919	'cell.organisation'
64	CA_gi|502138695|ref|XM_004503441.1|	PREDICTED: Cicer arietinum profilin-1-like (LOC101488330), mRNA GeneID:101488330	1.56236	'cell.organisation'
65	CA_gi|502175345|ref|XM_004515655.1|	PREDICTED: Cicer arietinum E3 ubiquitin-protein ligase XBAT33-like (LOC101507585), mRNA GeneID:101507585	2.02833	'cell.organisation'
66	CA_gi|502111933|ref|XM_004494148.1|	PREDICTED: Cicer arietinum 125 kDa kinesin-related protein-like (LOC101489170), mRNA GeneID:101489170	2.10048	'cell.organisation'
67	CA_gi|502113195|ref|XM_004494514.1|	PREDICTED: Cicer arietinum F-box protein PP2-B15-like (LOC101490794), mRNA GeneID:101490794	2.34959	'cell.organisation'
68	CA_gi|502123774|ref|XM_004498197.1|	PREDICTED: Cicer arietinum ankyrin repeat-containing protein At2g01680-like (LOC101514465), mRNA GeneID:101514465	2.49782	'cell.organisation'
69	CA_gi|502122754|ref|XM_004497828.1|	PREDICTED: Cicer arietinum centromere-associated protein E-like (LOC101511764), mRNA GeneID:101511764	2.74293	'cell.organisation'
70	CC_gi|297424804|gb|EZ651379.1|	TSA: Cajanus cajan cultivar Asha contig03515.Asha mRNA sequence	3.32789	'cell.organisation'
71	CA_gi|502098910|ref|XM_004491288.1|	PREDICTED: Cicer arietinum DNA double-strand break repair Rad50 ATPase-like (LOC101512047), mRNA GeneID:101512047	3.36742	'cell.organisation'
72	CA_gi|502133912|ref|XM_004501876.1|	PREDICTED: Cicer arietinum uncharacterized LOC101499391 (LOC101499391), mRNA GeneID:101499391	5.15232	'cell.organisation'
73	CA_gi|502109083|ref|XM_004493505.1|	PREDICTED: Cicer arietinum TBCC domain-containing protein 1-like (LOC101501033), mRNA GeneID:101501033	5.71447	'cell.organisation'
74	CA_gi|502116334|ref|XM_004495323.1|	PREDICTED: Cicer arietinum actin-depolymerizing factor-like (LOC101508647), mRNA GeneID:101508647	6.25468	'cell.organisation'
75	CA_gi|502124593|ref|XM_004498536.1|	PREDICTED: Cicer arietinum probable plastid-lipid-associated protein 8, chloroplastic-like (LOC101490604), mRNA GeneID:101490604	8.06486	'cell.organisation'
76	CA_gi|502139308|ref|XM_004503666.1|	PREDICTED: Cicer arietinum tubulin beta-1 chain-like (LOC101502468), mRNA GeneID:101502468	4.72021	'cell.organisation.cytoskeleton.mikrotubuli'
77	CA_gi|502109269|ref|XM_004493549.1|	PREDICTED: Cicer arietinum gamma-tubulin complex component 3 homolog (LOC101513889), transcript variant X1, mRNA GeneID:101513889	5.83039	'cell.organisation.cytoskeleton.mikrotubuli'
78	CA_gi|502131293|ref|XM_004500881.1|	PREDICTED: Cicer arietinum tubulin beta chain-like (LOC101506098), mRNA GeneID:101506098	6.00972	'cell.organisation.cytoskeleton.mikrotubuli'
79	CA_gi|502135345|ref|XM_004502244.1|	PREDICTED: Cicer arietinum 65-kDa microtubule-associated protein 8-like (LOC101510393), mRNA GeneID:101510393	5.32789	'cell.organisation.cytoskeleton.mikrotubuli.MAP65'
80	CA_gi|502114737|ref|XM_004494980.1|	PREDICTED: Cicer arietinum myosin-H heavy chain-like (LOC101509172), mRNA GeneID:101509172	1.74293	'cell.organisation.cytoskeleton.Myosin.Class XI'
81	CA_gi|502128889|ref|XM_004500057.1|	PREDICTED: Cicer arietinum syntaxin-52-like (LOC101501698), mRNA GeneID:101501698	1.43051	'cell.vesicle transport'
82	CA_gi|502119580|ref|XM_004496611.1|	PREDICTED: Cicer arietinum transmembrane emp24 domain-containing protein p24beta3-like (LOC101500646), mRNA GeneID:101500646	1.56636	'cell.vesicle transport'
83	CA_gi|502098640|ref|XM_004491226.1|	PREDICTED: Cicer arietinum membrin-11-like (LOC101489254), mRNA GeneID:101489254	1.72275	'cell.vesicle transport'
84	CA_gi|502156541|ref|XM_004510469.1|	PREDICTED: Cicer arietinum exocyst complex component 7-like (LOC101502505), mRNA GeneID:101502505	1.88043	'cell.vesicle transport'
85	CA_gi|502124316|ref|XM_004498420.1|	PREDICTED: Cicer arietinum TOM1-like protein 1-like (LOC101506964), mRNA GeneID:101506964	3.38678	'cell.vesicle transport'
86	CA_gi|502152868|ref|XM_004509076.1|	PREDICTED: Cicer arietinum nicotinate phosphoribosyltransferase-like (LOC101500792), mRNA GeneID:101500792	1.11908	'Co-factor and vitamine metabolism'
87	CA_gi|502135603|ref|XM_004502333.1|	PREDICTED: Cicer arietinum sufE-like protein, chloroplastic-like (LOC101510817), mRNA GeneID:101510817	2.94456	'Co-factor and vitamine metabolism.iron-sulphur clusters'
88	CA_gi|502111352|ref|XM_004493974.1|	PREDICTED: Cicer arietinum iron-sulfur assembly protein IscA-like 1, mitochondrial-like (LOC101489169), mRNA GeneID:101489169	3.64982	'Co-factor and vitamine metabolism.iron-sulphur clusters'
89	CA_gi|502169939|ref|XM_004514663.1|	PREDICTED: Cicer arietinum lipoyl synthase 2, chloroplastic-like (LOC101494143), mRNA GeneID:101494143	2.0808	'Co-factor and vitamine metabolism.lipoic acid'
90	CA_gi|502112555|ref|XM_004494312.1|	PREDICTED: Cicer arietinum thiamin pyrophosphokinase 1-like (LOC101511207), mRNA GeneID:101511207	6.08278	'Co-factor and vitamine metabolism.thiamine.thiamine diphosphokinase'
91	CA_gi|502098347|ref|XM_004491157.1|	PREDICTED: Cicer arietinum uncharacterized LOC101496385 (LOC101496385), mRNA GeneID:101496385	1.39501	'development.late embryogenesis abundant'
92	CA_gi|502122797|ref|XM_004497841.1|	PREDICTED: Cicer arietinum 18 kDa seed maturation protein-like (LOC101489739), mRNA GeneID:101489739	1.83039	'development.late embryogenesis abundant'
93	CA_gi|502109167|ref|XM_004493525.1|	PREDICTED: Cicer arietinum 18 kDa seed maturation protein-like (LOC101506718), mRNA GeneID:101506718	6.39516	'development.late embryogenesis abundant'
94	CA_gi|502123713|ref|XM_004498173.1|	PREDICTED: Cicer arietinum uncharacterized LOC101506418 (LOC101506418), mRNA GeneID:101506418	3.27898	'development.squamosa promoter binding like (SPL)'
95	CA_gi|502108263|ref|XM_004493374.1|	PREDICTED: Cicer arietinum triacylglycerol lipase SDP1-like (LOC101513886), mRNA GeneID:101513886	1.51665	'development.storage proteins'
96	CA_gi|502140357|ref|XM_004504127.1|	PREDICTED: Cicer arietinum 11S globulin seed storage protein 2-like (LOC101488886), mRNA GeneID:101488886	6.11797	'development.storage proteins'
97	CA_gi|502118486|ref|XM_004496234.1|	PREDICTED: Cicer arietinum tetraspanin-6-like (LOC101492191), mRNA GeneID:101492191	1.06486	'development.unspecified'
98	CA_gi|502151564|ref|XM_004508446.1|	PREDICTED: Cicer arietinum uncharacterized LOC101512121 (LOC101512121), mRNA GeneID:101512121	1.07921	'development.unspecified'
99	CA_gi|502144899|ref|XM_004505730.1|	PREDICTED: Cicer arietinum uncharacterized LOC101495575 (LOC101495575), mRNA GeneID:101495575	1.16695	'development.unspecified'
100	CA_gi|502142647|ref|XM_004505001.1|	PREDICTED: Cicer arietinum GTP-binding protein At2g22870-like (LOC101507209), mRNA GeneID:101507209	1.32789	'development.unspecified'
101	CA_gi|502143640|ref|XM_004505354.1|	PREDICTED: Cicer arietinum NAC transcription factor 29-like (LOC101509428), mRNA GeneID:101509428	1.40259	'development.unspecified'
102	CA_gi|502098649|ref|XM_004491228.1|	PREDICTED: Cicer arietinum probable transporter MCH1-like (LOC101489893), mRNA GeneID:101489893	1.51345	'development.unspecified'
103	CA_gi|502122514|ref|XM_004497725.1|	PREDICTED: Cicer arietinum thioredoxin-like protein 4A-like (LOC101500748), mRNA GeneID:101500748	1.54129	'development.unspecified'
104	CA_gi|502136337|ref|XM_004502593.1|	PREDICTED: Cicer arietinum E3 ubiquitin-protein ligase SINAT3-like (LOC101510489), mRNA GeneID:101510489	1.67581	'development.unspecified'
105	CA_gi|502133189|ref|XM_004501621.1|	PREDICTED: Cicer arietinum protein TRANSPARENT TESTA 12-like (LOC101494285), mRNA GeneID:101494285	2.13525	'development.unspecified'
106	CA_gi|502117083|ref|XM_004495637.1|	PREDICTED: Cicer arietinum uncharacterized LOC101493302 (LOC101493302), mRNA GeneID:101493302	2.3596	'development.unspecified'
107	CA_gi|502077083|ref|XM_004485490.1|	PREDICTED: Cicer arietinum NAC transcription factor ONAC010-like (LOC101504837), mRNA GeneID:101504837	2.50846	'development.unspecified'
108	CA_gi|502123797|ref|XM_004498206.1|	PREDICTED: Cicer arietinum probable peroxygenase 4-like (LOC101489951), mRNA GeneID:101489951	2.55028	'development.unspecified'
109	GM_gi|356562515|ref|XM_003549468.1|	PREDICTED: Glycine max auxin-induced protein 5NG4-like (LOC100816384), mRNA	2.74293	'development.unspecified'
110	CA_gi|502133333|ref|XM_004501669.1|	PREDICTED: Cicer arietinum bidirectional sugar transporter SWEET13-like (LOC101510607), mRNA GeneID:101510607	2.91123	'development.unspecified'
111	CA_gi|502094013|ref|XM_004490061.1|	PREDICTED: Cicer arietinum protein argonaute 7-like (LOC101488825), mRNA GeneID:101488825	2.91285	'development.unspecified'
112	CA_gi|502124405|ref|XM_004498458.1|	PREDICTED: Cicer arietinum E3 ubiquitin-protein ligase SINAT3-like (LOC101491449), mRNA GeneID:101491449	3.06486	'development.unspecified'
113	CA_gi|502135862|ref|XM_004502422.1|	PREDICTED: Cicer arietinum NAC domain-containing protein 2-like (LOC101510065), mRNA GeneID:101510065	3.1055	'development.unspecified'
114	CA_gi|502091001|ref|XM_004489353.1|	PREDICTED: Cicer arietinum NAC domain-containing protein 100-like (LOC101493139), mRNA GeneID:101493139	3.38678	'development.unspecified'
115	CA_gi|502133545|ref|XM_004501746.1|	PREDICTED: Cicer arietinum uncharacterized LOC101510608 (LOC101510608), mRNA GeneID:101510608	3.38678	'development.unspecified'
116	CA_gi|502090053|ref|XM_004489049.1|	PREDICTED: Cicer arietinum bidirectional sugar transporter SWEET9-like (LOC101497133), mRNA GeneID:101497133	3.64982	'development.unspecified'
117	CA_gi|502150095|ref|XM_004507729.1|	PREDICTED: Cicer arietinum WAT1-related protein At4g30420-like (LOC101503001), mRNA GeneID:101503001	3.78732	'development.unspecified'
118	CA_gi|502141014|ref|XM_004504352.1|	PREDICTED: Cicer arietinum glutamate-rich WD repeat-containing protein 1-like (LOC101506876), mRNA GeneID:101506876	3.81332	'development.unspecified'
119	LJ_gi|388511190|gb|BT143863.1|	Lotus japonicus clone JCVI-FLLj-6A6 unknown mRNA	4.20236	'development.unspecified'
120	LJ_gi|292780129|dbj|AK337953.1|	Lotus japonicus cDNA, clone: LjFL2-004-CE11, HTC	5.06061	'development.unspecified'
121	CA_gi|502125651|ref|XM_004498955.1|	PREDICTED: Cicer arietinum 3-oxo-Delta(4,5)-steroid 5-beta-reductase-like (LOC101490393), mRNA GeneID:101490393	5.59468	'development.unspecified'
122	CA_gi|502150566|ref|XM_004507959.1|	PREDICTED: Cicer arietinum uncharacterized LOC101489014 (LOC101489014), mRNA GeneID:101489014	5.73161	'development.unspecified'
123	CA_gi|502106977|ref|XM_004493060.1|	PREDICTED: Cicer arietinum WD repeat-containing protein LWD1-like (LOC101494250), mRNA GeneID:101494250	7.04214	'development.unspecified'
124	CA_gi|502133996|ref|XM_004501907.1|	PREDICTED: Cicer arietinum uncharacterized LOC101508877 (LOC101508877), mRNA GeneID:101508877	7.78527	'development.unspecified'
125	CA_gi|502132038|ref|XM_004501148.1|	PREDICTED: Cicer arietinum tropomyosin-2-like (LOC101512540), mRNA GeneID:101512540	1.6572	'DNA.repair'
126	CA_gi|502181699|ref|XM_004516810.1|	PREDICTED: Cicer arietinum uncharacterized LOC101510149 (LOC101510149), mRNA GeneID:101510149	1.90643	'DNA.repair'
127	CA_gi|502123303|ref|XM_004498007.1|	PREDICTED: Cicer arietinum DNA mismatch repair protein MSH1, mitochondrial-like (LOC101503397), mRNA GeneID:101503397	2.421	'DNA.repair'
128	CA_gi|502131599|ref|XM_004500980.1|	PREDICTED: Cicer arietinum probable GMP synthase [glutamine-hydrolyzing]-like (LOC101509847), mRNA GeneID:101509847	2.85841	'DNA.repair'
129	CA_gi|502149071|ref|XM_004507324.1|	PREDICTED: Cicer arietinum myosin heavy chain kinase C-like (LOC101511263), transcript variant X1, mRNA GeneID:101511263	1.05253	'DNA.synthesis/chromatin structure'
130	CA_gi|502157241|ref|XM_004510748.1|	PREDICTED: Cicer arietinum DEAD-box ATP-dependent RNA helicase 8-like (LOC101514088), mRNA GeneID:101514088	1.25216	'DNA.synthesis/chromatin structure'
131	CA_gi|502154872|ref|XM_004509820.1|	PREDICTED: Cicer arietinum DEAD-box ATP-dependent RNA helicase 22-like (LOC101506044), mRNA GeneID:101506044	1.34261	'DNA.synthesis/chromatin structure'
132	CA_gi|502145948|ref|XM_004506195.1|	PREDICTED: Cicer arietinum DEAD-box ATP-dependent RNA helicase 38-like (LOC101515139), mRNA GeneID:101515139	1.70229	'DNA.synthesis/chromatin structure'
133	CA_gi|502129293|ref|XM_004500196.1|	PREDICTED: Cicer arietinum uncharacterized LOC101494175 (LOC101494175), mRNA GeneID:101494175	1.98172	'DNA.synthesis/chromatin structure'
134	CA_gi|502108195|ref|XM_004493354.1|	PREDICTED: Cicer arietinum uncharacterized LOC101507680 (LOC101507680), mRNA GeneID:101507680	2.06486	'DNA.synthesis/chromatin structure'
135	CA_gi|502144377|ref|XM_004505618.1|	PREDICTED: Cicer arietinum signal recognition particle 43 kDa protein, chloroplastic-like (LOC101515136), mRNA GeneID:101515136	2.19139	'DNA.synthesis/chromatin structure'
136	CA_gi|502124070|ref|XM_004498314.1|	PREDICTED: Cicer arietinum DNA repair protein XRCC3 homolog (LOC101495881), mRNA GeneID:101495881	2.31229	'DNA.synthesis/chromatin structure'
137	CA_gi|502077697|ref|XM_004485662.1|	PREDICTED: Cicer arietinum endonuclease 1-like (LOC101502780), mRNA GeneID:101502780	2.32789	'DNA.synthesis/chromatin structure'
138	CA_gi|502085956|ref|XM_004488005.1|	PREDICTED: Cicer arietinum DNA repair protein recA homolog 3, mitochondrial-like (LOC101506562), mRNA GeneID:101506562	2.83039	'DNA.synthesis/chromatin structure'
139	CA_gi|502107063|ref|XM_004493088.1|	PREDICTED: Cicer arietinum uncharacterized LOC101502729 (LOC101502729), mRNA GeneID:101502729	3.47989	'DNA.synthesis/chromatin structure'
140	CA_gi|502091937|ref|XM_004489616.1|	PREDICTED: Cicer arietinum exosome component 10-like (LOC101498997), mRNA GeneID:101498997	4.06486	'DNA.synthesis/chromatin structure'
141	CC_gi|297408056|gb|EZ640637.1|	TSA: Cajanus cajan cultivar UPAS 120 contig22920.UPAS mRNA sequence	6.58213	'DNA.synthesis/chromatin structure'
142	CA_gi|502124732|ref|XM_004498592.1|	PREDICTED: Cicer arietinum probable histone H2A variant 3-like (LOC101507294), mRNA GeneID:101507294	2.85514	'DNA.synthesis/chromatin structure.histone.core.H2A'
143	CA_gi|502081975|ref|XM_004486971.1|	PREDICTED: Cicer arietinum probable histone H2A.2-like (LOC101514392), mRNA GeneID:101514392	8.61637	'DNA.synthesis/chromatin structure.histone.core.H2A'
144	CA_gi|502139924|ref|XM_004503916.1|	PREDICTED: Cicer arietinum histone H3.2-like (LOC101502470), mRNA GeneID:101502470	7.45259	'DNA.synthesis/chromatin structure.histone.core.H3'
145	CA_gi|502152717|ref|XM_004509002.1|	PREDICTED: Cicer arietinum histone H3.3-like (LOC101504416), mRNA GeneID:101504416	7.9028	'DNA.synthesis/chromatin structure.histone.core.H3'
146	CA_gi|502178104|ref|XM_004516123.1|	PREDICTED: Cicer arietinum histone H4-like (LOC101507073), mRNA GeneID:101507073	5.71255	'DNA.synthesis/chromatin structure.histone.core.H4'
147	CA_gi|502135317|ref|XM_004502235.1|	PREDICTED: Cicer arietinum alpha-ketoglutarate-dependent dioxygenase alkB-like (LOC101507307), mRNA GeneID:101507307	1.14403	'DNA.unspecified'
148	CA_gi|502113512|ref|XM_004494617.1|	PREDICTED: Cicer arietinum 5'-3' exoribonuclease 4-like (LOC101494356), mRNA GeneID:101494356	1.15173	'DNA.unspecified'
149	CA_gi|502181518|ref|XM_004516766.1|	PREDICTED: Cicer arietinum vesicle-associated protein 1-2-like (LOC101492757), mRNA GeneID:101492757	1.49016	'DNA.unspecified'
150	CC_gi|297388372|gb|EZ620953.1|	TSA: Cajanus cajan cultivar UPAS 120 contig03236.UPAS mRNA sequence	2.43098	'DNA.unspecified'
151	CA_gi|502086001|ref|XM_004488020.1|	PREDICTED: Cicer arietinum aldehyde dehydrogenase family 7 member A1-like (LOC101513733), mRNA GeneID:101513733	1.18645	'fermentation.aldehyde dehydrogenase'
152	CA_gi|502090326|ref|XM_004489135.1|	PREDICTED: Cicer arietinum 2-hydroxyacyl-CoA lyase-like (LOC101501749), mRNA GeneID:101501749	6.9475	'fermentation.PDC'
153	CA_gi|502128549|ref|XM_004499943.1|	PREDICTED: Cicer arietinum citrate synthase, glyoxysomal-like (LOC101508357), mRNA GeneID:101508357	1.13085	'gluconeogenesis / glyoxylate cycle.citrate synthase'
154	CA_gi|502162553|ref|XM_004512483.1|	PREDICTED: Cicer arietinum phosphoenolpyruvate carboxykinase [ATP]-like (LOC101503695), mRNA GeneID:101503695	3.01595	'gluconeogenesis / glyoxylate cycle.PEPCK'
155	CA_gi|502118330|ref|XM_004496157.1|	PREDICTED: Cicer arietinum phosphoenolpyruvate carboxylase 4-like (LOC101496857), mRNA GeneID:101496857	4.40589	'glycolysis.cytosolic branch.phospho-enol-pyruvate carboxylase (PEPC)'
156	CA_gi|502119426|ref|XM_004496559.1|	PREDICTED: Cicer arietinum calcium-dependent protein kinase 4-like (LOC101512514), mRNA GeneID:101512514	1.81822	'glycolysis.cytosolic branch.phospho-enol-pyruvate carboxylase kinase (PPCK)'
157	CA_gi|502079232|ref|XM_004486139.1|	PREDICTED: Cicer arietinum pyrophosphate--fructose 6-phosphate 1-phosphotransferase subunit beta 1-like (LOC101514175), mRNA GeneID:101514175	1.40384	'glycolysis.cytosolic branch.pyrophosphate-fructose-6-P phosphotransferase'
158	CA_gi|502137754|ref|XM_004503117.1|	PREDICTED: Cicer arietinum protein phosphatase 2C 37-like (LOC101488329), mRNA GeneID:101488329	1.45914	'hormone metabolism.abscisic acid.induced-regulated-responsive-activated'
159	CA_gi|502152077|ref|XM_004508696.1|	PREDICTED: Cicer arietinum HVA22-like protein a-like (LOC101512771), mRNA GeneID:101512771	1.48519	'hormone metabolism.abscisic acid.induced-regulated-responsive-activated'
160	CA_gi|502132857|ref|XM_004501505.1|	PREDICTED: Cicer arietinum ABSCISIC ACID-INSENSITIVE 5-like protein 5-like (LOC101514696), transcript variant X1, mRNA GeneID:101514696	1.49782	'hormone metabolism.abscisic acid.induced-regulated-responsive-activated'
161	CA_gi|502124151|ref|XM_004498351.1|	PREDICTED: Cicer arietinum probable protein phosphatase 2C 51-like (LOC101507599), mRNA GeneID:101507599	1.70976	'hormone metabolism.abscisic acid.induced-regulated-responsive-activated'
162	CA_gi|502121266|ref|XM_004497190.1|	PREDICTED: Cicer arietinum GEM-like protein 4-like (LOC101492537), mRNA GeneID:101492537	2.02833	'hormone metabolism.abscisic acid.induced-regulated-responsive-activated'
163	CA_gi|502150463|ref|XM_004507909.1|	PREDICTED: Cicer arietinum probable protein phosphatase 2C 6-like (LOC101501417), mRNA GeneID:101501417	2.01302	'hormone metabolism.abscisic acid.signal transduction'
164	CA_gi|502131321|ref|XM_004500890.1|	PREDICTED: Cicer arietinum HVA22-like protein i-like (LOC101509410), mRNA GeneID:101509410	2.1055	'hormone metabolism.abscisic acid.synthesis-degradation'
165	MT_AES95419	cdna:novel chromosome:GCA_000219495.1:5:9997336:10001424:1 gene:MTR_5g025270 transcript:AES95419 description:"50S ribosomal protein L14 "	3.11216	'hormone metabolism.abscisic acid.synthesis-degradation.synthesis.9-cis-epoxycarotenoid dioxygenase'
166	CA_gi|502146564|ref|XM_004506452.1|	PREDICTED: Cicer arietinum uncharacterized LOC101508791 (LOC101508791), mRNA GeneID:101508791	1.12144	'hormone metabolism.auxin.induced-regulated-responsive-activated'
167	CA_gi|502084422|ref|XM_004487629.1|	PREDICTED: Cicer arietinum stem-specific protein TSJT1-like (LOC101508802), mRNA GeneID:101508802	1.21839	'hormone metabolism.auxin.induced-regulated-responsive-activated'
168	CA_gi|502153465|ref|XM_004509293.1|	PREDICTED: Cicer arietinum auxin-induced protein 15A-like (LOC101490437), mRNA GeneID:101490437	1.24173	'hormone metabolism.auxin.induced-regulated-responsive-activated'
169	CA_gi|502156750|ref|XM_004510572.1|	PREDICTED: Cicer arietinum auxin-induced protein 10A5-like (LOC101509355), mRNA GeneID:101509355	2.29313	'hormone metabolism.auxin.induced-regulated-responsive-activated'
170	CA_gi|502136530|ref|XM_004502663.1|	PREDICTED: Cicer arietinum uncharacterized LOC101503085 (LOC101503085), mRNA GeneID:101503085	2.40244	'hormone metabolism.auxin.induced-regulated-responsive-activated'
171	CA_gi|502144861|ref|XM_004505718.1|	PREDICTED: Cicer arietinum auxin transporter-like protein 5-like (LOC101491156), mRNA GeneID:101491156	1.97323	'hormone metabolism.auxin.signal transduction'
172	CA_gi|502135216|ref|XM_004502201.1|	PREDICTED: Cicer arietinum UDP-glycosyltransferase 75D1-like (LOC101496339), mRNA GeneID:101496339	1.03091	'hormone metabolism.auxin.synthesis-degradation'
173	CA_gi|502135899|ref|XM_004502435.1|	PREDICTED: Cicer arietinum IAA-amino acid hydrolase ILR1-like 6-like (LOC101513810), mRNA GeneID:101513810	2.12436	'hormone metabolism.auxin.synthesis-degradation'
174	CA_gi|502139215|ref|XM_004503629.1|	PREDICTED: Cicer arietinum E3 ubiquitin-protein ligase RHA1B-like (LOC101491053), mRNA GeneID:101491053	2.15797	'hormone metabolism.brassinosteroid.induced-regulated-responsive-activated'
175	CA_gi|502078335|ref|XM_004485855.1|	PREDICTED: Cicer arietinum shaggy-related protein kinase eta-like (LOC101508483), mRNA GeneID:101508483	8.92656	'hormone metabolism.brassinosteroid.signal transduction.BRI'
176	CA_gi|502125476|ref|XM_004498884.1|	PREDICTED: Cicer arietinum squalene monooxygenase-like (LOC101493207), transcript variant X1, mRNA GeneID:101493207	1.0048	'hormone metabolism.brassinosteroid.synthesis-degradation.sterols.other'
177	CA_gi|502131212|ref|XM_004500854.1|	PREDICTED: Cicer arietinum 24-methylenesterol C-methyltransferase 2-like (LOC101496973), mRNA GeneID:101496973	4.35764	'hormone metabolism.brassinosteroid.synthesis-degradation.sterols.SMT2'
178	CA_gi|502125729|ref|XM_004498984.1|	PREDICTED: Cicer arietinum ethylene-responsive transcription factor RAP2-1-like (LOC101501500), mRNA GeneID:101501500	1.71177	'hormone metabolism.ethylene.signal transduction'
179	CA_gi|502129414|ref|XM_004500238.1|	PREDICTED: Cicer arietinum ethylene-overproduction protein 1-like (LOC101509625), mRNA GeneID:101509625	1.55616	'hormone metabolism.ethylene.synthesis-degradation'
180	CA_gi|502155613|ref|XM_004510077.1|	PREDICTED: Cicer arietinum 1-aminocyclopropane-1-carboxylate oxidase homolog 12-like (LOC101510104), mRNA GeneID:101510104	2.63455	'hormone metabolism.ethylene.synthesis-degradation'
181	CA_gi|502079238|ref|XM_004486141.1|	PREDICTED: Cicer arietinum 1-aminocyclopropane-1-carboxylate oxidase-like (LOC101514819), mRNA GeneID:101514819	4.26649	'hormone metabolism.ethylene.synthesis-degradation.1-aminocyclopropane-1-carboxylate oxidase'
182	CA_gi|502136013|ref|XM_004502474.1|	PREDICTED: Cicer arietinum 1-aminocyclopropane-1-carboxylate oxidase 5-like (LOC101500864), mRNA GeneID:101500864	7.09608	'hormone metabolism.ethylene.synthesis-degradation.1-aminocyclopropane-1-carboxylate oxidase'
183	MT_AES59365	cdna:novel chromosome:GCA_000219495.1:1:5574874:5576414:1 gene:MTR_1g018640 transcript:AES59365 description:"Gibberellin regulated protein\x3b Snakin-1\x3b Uncharacterized protein "	1.27018	'hormone metabolism.gibberelin.induced-regulated-responsive-activated'
184	CA_gi|502118005|ref|XM_004495997.1|	PREDICTED: Cicer arietinum gibberellin receptor GID1B-like (LOC101501795), mRNA GeneID:101501795	2.01142	'hormone metabolism.gibberelin.signal transduction'
185	CA_gi|502159076|ref|XM_004511329.1|	PREDICTED: Cicer arietinum 12-oxophytodienoate reductase 2-like (LOC101490766), mRNA GeneID:101490766	3.49782	'hormone metabolism.jasmonate.synthesis-degradation.12-Oxo-PDA-reductase'
186	CA_gi|502134096|ref|XM_004501942.1|	PREDICTED: Cicer arietinum linoleate 13S-lipoxygenase 2-1, chloroplastic-like (LOC101492220), mRNA GeneID:101492220	1.77855	'hormone metabolism.jasmonate.synthesis-degradation.lipoxygenase'
187	CA_gi|502156315|ref|XM_004510356.1|	PREDICTED: Cicer arietinum linoleate 9S-lipoxygenase-like (LOC101491624), mRNA GeneID:101491624	9.52593	'hormone metabolism.jasmonate.synthesis-degradation.lipoxygenase'
188	CA_gi|502148984|ref|XM_004507290.1|	PREDICTED: Cicer arietinum 3beta-hydroxysteroid-dehydrogenase/decarboxylase isoform 3-like (LOC101500996), mRNA GeneID:101500996	1.96016	'lipid metabolism.'exotics' (steroids, squalene etc).3-beta hydroxysteroid dehydrogenase/isomerase'
189	CA_gi|502125304|ref|XM_004498826.1|	PREDICTED: Cicer arietinum delta(8)-fatty-acid desaturase-like (LOC101502873), mRNA GeneID:101502873	4.22406	'lipid metabolism.'exotics' (steroids, squalene etc).sphingolipids'
190	CA_gi|502084172|ref|XM_004487581.1|	PREDICTED: Cicer arietinum flavoprotein WrbA-like (LOC101494103), mRNA GeneID:101494103	4.57582	'lipid metabolism.'exotics'(steroids, squalene etc)'
191	CA_gi|502129345|ref|XM_004500215.1|	PREDICTED: Cicer arietinum omega-3 fatty acid desaturase, endoplasmic reticulum-like (LOC101502461), mRNA GeneID:101502461	1.44337	'lipid metabolism.FA desaturation.omega 3 desaturase'
192	CA_gi|502140708|ref|XM_004504250.1|	PREDICTED: Cicer arietinum probable acyl-activating enzyme 18, peroxisomal-like (LOC101501829), transcript variant X1, mRNA GeneID:101501829	2.26649	'lipid metabolism.FA synthesis and FA elongation.acyl coa ligase'
193	CA_gi|502116380|ref|XM_004495346.1|	PREDICTED: Cicer arietinum 3-ketoacyl-CoA synthase 11-like (LOC101515096), mRNA GeneID:101515096	3.86093	'lipid metabolism.FA synthesis and FA elongation.beta ketoacyl CoA synthase'
194	CA_gi|502103358|ref|XM_004492206.1|	PREDICTED: Cicer arietinum enoyl-[acyl-carrier-protein] reductase [NADH], chloroplastic-like (LOC101503362), mRNA GeneID:101503362	6.99717	'lipid metabolism.FA synthesis and FA elongation.enoyl ACP reductase'
195	CA_gi|502147900|ref|XM_004506903.1|	PREDICTED: Cicer arietinum glycerol kinase-like (LOC101499194), mRNA GeneID:101499194	1.52952	'lipid metabolism.glyceral metabolism.glycerol kinase'
196	CA_gi|502147437|ref|XM_004506725.1|	PREDICTED: Cicer arietinum GDP-mannose-dependent alpha-mannosyltransferase-like (LOC101492791), mRNA GeneID:101492791	3.38678	'lipid metabolism.glycolipid synthesis.sulfolipid synthase'
197	CA_gi|502108268|ref|XM_004493376.1|	PREDICTED: Cicer arietinum UDP-sulfoquinovose synthase, chloroplastic-like (LOC101514545), mRNA GeneID:101514545	1.93933	'lipid metabolism.glycolipid synthesis.UDP-sulfoquinovose synthase'
198	CA_gi|502105107|ref|XM_004492669.1|	PREDICTED: Cicer arietinum acyl-coenzyme A thioesterase 8-like (LOC101502727), mRNA GeneID:101502727	1.44337	'lipid metabolism.lipid degradation.beta-oxidation.acyl-CoA thioesterase'
199	CA_gi|502102560|ref|XM_004492058.1|	PREDICTED: Cicer arietinum probable enoyl-CoA hydratase-like (LOC101495078), mRNA GeneID:101495078	2.55028	'lipid metabolism.lipid degradation.beta-oxidation.enoyl CoA hydratase'
200	CA_gi|502121427|ref|XM_004497259.1|	PREDICTED: Cicer arietinum monoglyceride lipase-like (LOC101497855), mRNA GeneID:101497855	3.97175	'lipid metabolism.lipid degradation.lipases'
201	CA_gi|502160377|ref|XM_004511668.1|	PREDICTED: Cicer arietinum phospholipase A1-Ibeta2, chloroplastic-like (LOC101513446), mRNA GeneID:101513446	2.20236	'lipid metabolism.lipid degradation.lipases.triacylglycerol lipase'
202	CA_gi|502091658|ref|XM_004489546.1|	PREDICTED: Cicer arietinum triacylglycerol lipase 2-like (LOC101503018), mRNA GeneID:101503018	2.69712	'lipid metabolism.lipid degradation.lipases.triacylglycerol lipase'
203	CA_gi|502127606|ref|XM_004499713.1|	PREDICTED: Cicer arietinum probable carboxylesterase 15-like (LOC101490722), mRNA GeneID:101490722	2.96532	'lipid metabolism.lipid degradation.lysophospholipases.carboxylesterase'
204	CA_gi|502085550|ref|XM_004487887.1|	PREDICTED: Cicer arietinum G-type lectin S-receptor-like serine/threonine-protein kinase At5g24080-like (LOC101493461), transcript variant X1, mRNA GeneID:101493461	2.50846	'lipid metabolism.lipid degradation.lysophospholipases.glycerophosphodiester phosphodiesterase'
205	MT_AES87491	cdna:novel chromosome:GCA_000219495.1:4:8496909:8498103:-1 gene:MTR_4g028190 transcript:AES87491 description:"Non-specific lipid-transfer protein "	1.03789	'lipid metabolism.lipid transfer proteins etc'
206	CA_gi|502178070|ref|XM_004516116.1|	PREDICTED: Cicer arietinum non-specific lipid-transfer protein 1-like (LOC101503723), mRNA GeneID:101503723	1.13288	'lipid metabolism.lipid transfer proteins etc'
207	CA_gi|502123038|ref|XM_004497922.1|	PREDICTED: Cicer arietinum pleckstrin homology domain-containing family A member 8-like (LOC101495661), transcript variant X3, mRNA GeneID:101495661	1.59379	'lipid metabolism.lipid transfer proteins etc'
208	CA_gi|502124103|ref|XM_004498330.1|	PREDICTED: Cicer arietinum pleckstrin homology domain-containing family A member 8-like (LOC101501063), mRNA GeneID:101501063	2.42365	'lipid metabolism.lipid transfer proteins etc'
209	CA_gi|502078818|ref|XM_004486008.1|	PREDICTED: Cicer arietinum inactive beta-amylase 9-like (LOC101498974), mRNA GeneID:101498974	1.18873	'major CHO metabolism.degradation.starch.starch cleavage.beta amylase'
210	CA_gi|502165368|ref|XM_004513491.1|	PREDICTED: Cicer arietinum beta-amylase-like (LOC101498026), mRNA GeneID:101498026	4.47085	'major CHO metabolism.degradation.starch.starch cleavage.beta amylase'
211	CA_gi|502081347|ref|XM_004486782.1|	PREDICTED: Cicer arietinum beta-fructofuranosidase, cell wall isozyme-like (LOC101513089), mRNA GeneID:101513089	5.10633	'major CHO metabolism.degradation.sucrose.invertases.cell wall'
212	CA_gi|502150757|ref|XM_004508052.1|	PREDICTED: Cicer arietinum uncharacterized LOC101491074 (LOC101491074), mRNA GeneID:101491074	1.16247	'major CHO metabolism.degradation.sucrose.invertases.neutral'
213	CA_gi|502160188|ref|XM_004511606.1|	PREDICTED: Cicer arietinum acid beta-fructofuranosidase-like (LOC101495725), mRNA GeneID:101495725	1.32789	'major CHO metabolism.degradation.sucrose.invertases.vacuolar'
214	CA_gi|502090961|ref|XM_004489340.1|	PREDICTED: Cicer arietinum granule-bound starch synthase 2, chloroplastic/amyloplastic-like (LOC101489359), mRNA GeneID:101489359	4.92615	'major CHO metabolism.synthesis.starch.starch synthase'
215	CA_gi|502180458|ref|XM_004516586.1|	PREDICTED: Cicer arietinum fructose-1,6-bisphosphatase, cytosolic-like (LOC101493514), mRNA GeneID:101493514	1.16476	'major CHO metabolism.synthesis.sucrose.FBPase'
216	CA_gi|502151453|ref|XM_004508392.1|	PREDICTED: Cicer arietinum probable sucrose-phosphate synthase-like (LOC101493995), mRNA GeneID:101493995	3.32789	'major CHO metabolism.synthesis.sucrose.SPS'
217	CA_gi|502147404|ref|XM_004506713.1|	PREDICTED: Cicer arietinum selT-like protein-like (LOC101515588), mRNA GeneID:101515588	1.3768	'metal handling'
218	CA_gi|502133315|ref|XM_004501660.1|	PREDICTED: Cicer arietinum translation initiation factor IF-2-like (LOC101507929), mRNA GeneID:101507929	1.78246	'metal handling.binding, chelation and storage'
219	CA_gi|502112963|ref|XM_004494442.1|	PREDICTED: Cicer arietinum rhicadhesin receptor-like (LOC101496626), mRNA GeneID:101496626	1.92804	'metal handling.binding, chelation and storage'
220	CA_gi|502144981|ref|XM_004505765.1|	PREDICTED: Cicer arietinum heavy metal-associated isoprenylated plant protein 26-like (LOC101509643), mRNA GeneID:101509643	2.03571	'metal handling.binding, chelation and storage'
221	CA_gi|502147479|ref|XM_004506742.1|	PREDICTED: Cicer arietinum ferritin-3, chloroplastic-like (LOC101498435), mRNA GeneID:101498435	2.38678	'metal handling.binding, chelation and storage'
222	CA_gi|502103374|ref|XM_004492210.1|	PREDICTED: Cicer arietinum EC protein homolog 2-like (LOC101504671), mRNA GeneID:101504671	2.99086	'metal handling.binding, chelation and storage'
223	CA_gi|502179154|ref|XM_004516323.1|	PREDICTED: Cicer arietinum glucan endo-1,3-beta-glucosidase-like protein 2-like (LOC101493309), mRNA GeneID:101493309	2.99086	'minor CHO metabolism.callose'
224	CA_gi|502116550|ref|XM_004495428.1|	PREDICTED: Cicer arietinum alpha-galactosidase-like (LOC101513035), mRNA GeneID:101513035	2.74293	'minor CHO metabolism.galactose.alpha-galactosidases'
225	CA_gi|502079333|ref|XM_004486171.1|	PREDICTED: Cicer arietinum inositol-phosphate phosphatase-like (LOC101496687), mRNA GeneID:101496687	5.99086	'minor CHO metabolism.myo-inositol.inositol phosphatase'
226	CA_gi|502135750|ref|XM_004502383.1|	PREDICTED: Cicer arietinum inositol-3-phosphate synthase-like (LOC101498756), mRNA GeneID:101498756	1.21716	'minor CHO metabolism.myo-inositol.InsP Synthases'
227	CC_gi|297415597|gb|EZ646178.1|	TSA: Cajanus cajan cultivar UPAS 120 contig28461.UPAS mRNA sequence	3.55028	'minor CHO metabolism.myo-inositol.InsP Synthases'
228	CA_gi|502090208|ref|XM_004489099.1|	PREDICTED: Cicer arietinum aldose 1-epimerase-like (LOC101489028), mRNA GeneID:101489028	1.11438	'minor CHO metabolism.others'
229	CA_gi|502163166|ref|XM_004512691.1|	PREDICTED: Cicer arietinum aldose 1-epimerase-like (LOC101493281), mRNA GeneID:101493281	1.51345	'minor CHO metabolism.others'
230	CA_gi|502133674|ref|XM_004501794.1|	PREDICTED: Cicer arietinum probable galactinol--sucrose galactosyltransferase 2-like (LOC101503081), mRNA GeneID:101503081	1.26319	'minor CHO metabolism.raffinose family.raffinose synthases.putative'
231	CA_gi|502108888|ref|XM_004493455.1|	PREDICTED: Cicer arietinum probable galactinol--sucrose galactosyltransferase 2-like (LOC101513461), mRNA GeneID:101513461	1.79831	'minor CHO metabolism.raffinose family.raffinose synthases.putative'
232	CA_gi|502150127|ref|XM_004507745.1|	PREDICTED: Cicer arietinum probable alpha,alpha-trehalose-phosphate synthase [UDP-forming] 11-like (LOC101507748), mRNA GeneID:101507748	3.48957	'minor CHO metabolism.trehalose.potential TPS/TPP'
233	CA_gi|502181599|ref|XM_004516786.1|	PREDICTED: Cicer arietinum presqualene diphosphate phosphatase-like (LOC101499164), transcript variant X1, mRNA GeneID:101499164	1.09588	'misc.acid and other phosphatases'
234	CA_gi|502130501|ref|XM_004500614.1|	PREDICTED: Cicer arietinum probable inactive purple acid phosphatase 27-like (LOC101505555), mRNA GeneID:101505555	2.21005	'misc.acid and other phosphatases'
235	CA_gi|502141683|ref|XM_004504534.1|	PREDICTED: Cicer arietinum purple acid phosphatase 7-like (LOC101515785), mRNA GeneID:101515785	2.88977	'misc.acid and other phosphatases'
236	CA_gi|502156193|ref|XM_004510296.1|	PREDICTED: Cicer arietinum inorganic pyrophosphatase 2-like (LOC101501234), mRNA GeneID:101501234	3.55028	'misc.acid and other phosphatases'
237	CA_gi|502161824|ref|XM_004512239.1|	PREDICTED: Cicer arietinum diacylglycerol O-acyltransferase 2-like (LOC101507992), mRNA GeneID:101507992	1.94456	'misc.acyl transferases'
238	CA_gi|502144228|ref|XM_004505567.1|	PREDICTED: Cicer arietinum cinnamoyl-CoA reductase 1-like (LOC101496560), mRNA GeneID:101496560	2.23231	'misc.alcohol dehydrogenases.cinnamyl alcohol dehydrogenase'
239	CA_gi|502088131|ref|XM_004488688.1|	PREDICTED: Cicer arietinum branched-chain-amino-acid aminotransferase-like protein 3, chloroplastic-like (LOC101500588), mRNA GeneID:101500588	1.80182	'misc.aminotransferases.aminotransferase class IV family protein'
240	CA_gi|502134358|ref|XM_004502033.1|	PREDICTED: Cicer arietinum sulfated surface glycoprotein 185-like (LOC101492332), mRNA GeneID:101492332	2.6174	'misc.beta 1,3 glucan hydrolases'
241	CA_gi|502084829|ref|XM_004487714.1|	PREDICTED: Cicer arietinum glucan endo-1,3-beta-glucosidase-like (LOC101489131), mRNA GeneID:101489131	2.18771	'misc.beta 1,3 glucan hydrolases.glucan endo-1,3-beta-glucosidase'
242	CA_gi|502144323|ref|XM_004505599.1|	PREDICTED: Cicer arietinum glucan endo-1,3-beta-glucosidase-like (LOC101509535), mRNA GeneID:101509535	2.3752	'misc.beta 1,3 glucan hydrolases.glucan endo-1,3-beta-glucosidase'
243	LJ_gi|388515968|gb|BT146252.1|	Lotus japonicus clone JCVI-FLLj-18F2 unknown mRNA	3.32789	'misc.beta 1,3 glucan hydrolases.glucan endo-1,3-beta-glucosidase'
244	CA_gi|502077392|ref|XM_004485582.1|	PREDICTED: Cicer arietinum cytochrome P450 89A2-like (LOC101505152), mRNA GeneID:101505152	1.04097	'misc.cytochrome P450'
245	CA_gi|502179638|ref|XM_004516411.1|	PREDICTED: Cicer arietinum geraniol 8-hydroxylase-like (LOC101501904), mRNA GeneID:101501904	1.47126	'misc.cytochrome P450'
246	CA_gi|502157144|ref|XM_004510717.1|	PREDICTED: Cicer arietinum cytochrome P450 86A2-like (LOC101504119), mRNA GeneID:101504119	2.55028	'misc.cytochrome P450'
247	CA_gi|502160755|ref|XM_004511825.1|	PREDICTED: Cicer arietinum isoflavone 2'-hydroxylase-like (LOC101506258), mRNA GeneID:101506258	2.80182	'misc.cytochrome P450'
248	CA_gi|502161112|ref|XM_004511975.1|	PREDICTED: Cicer arietinum cytochrome P450 71D8-like (LOC101497913), mRNA GeneID:101497913	2.80182	'misc.cytochrome P450'
249	CA_gi|502144141|ref|XM_004505535.1|	PREDICTED: Cicer arietinum geraniol 8-hydroxylase-like (LOC101514168), mRNA GeneID:101514168	3.23122	'misc.cytochrome P450'
250	CA_gi|502144143|ref|XM_004505536.1|	PREDICTED: Cicer arietinum geraniol 8-hydroxylase-like (LOC101514489), mRNA GeneID:101514489	3.44337	'misc.cytochrome P450'
251	CA_gi|502099014|ref|XM_004491311.1|	PREDICTED: Cicer arietinum cytochrome P450 716B1-like (LOC101492491), mRNA GeneID:101492491	3.49782	'misc.cytochrome P450'
252	CA_gi|502152791|ref|XM_004509039.1|	PREDICTED: Cicer arietinum isoflavone 2'-hydroxylase-like (LOC101489020), mRNA GeneID:101489020	3.66893	'misc.cytochrome P450'
253	CA_gi|502152577|ref|XM_004508934.1|	PREDICTED: Cicer arietinum dynamin-related protein 1E-like (LOC101507858), mRNA GeneID:101507858	1.47085	'misc.dynamin'
254	CA_gi|502126608|ref|XM_004499314.1|	PREDICTED: Cicer arietinum dynamin-2A-like (LOC101498746), mRNA GeneID:101498746	2.40589	'misc.dynamin'
255	CA_gi|502108297|ref|XM_004493383.1|	PREDICTED: Cicer arietinum uncharacterized LOC101489274 (LOC101489274), mRNA GeneID:101489274	2.49782	'misc.GCN5-related N-acetyltransferase'
256	CA_gi|502104131|ref|XM_004492392.1|	PREDICTED: Cicer arietinum GDSL esterase/lipase CPRD49-like (LOC101514863), mRNA GeneID:101514863	2.21108	'misc.GDSL-motif lipase'
257	CA_gi|502128816|ref|XM_004500034.1|	PREDICTED: Cicer arietinum GDSL esterase/lipase At5g55050-like (LOC101492655), mRNA GeneID:101492655	3.20236	'misc.GDSL-motif lipase'
258	CA_gi|502104119|ref|XM_004492388.1|	PREDICTED: Cicer arietinum GDSL esterase/lipase CPRD49-like (LOC101513567), mRNA GeneID:101513567	3.88199	'misc.GDSL-motif lipase'
259	CA_gi|502081669|ref|XM_004486875.1|	PREDICTED: Cicer arietinum beta-glucosidase 12-like (LOC101513528), mRNA GeneID:101513528	1.64475	'misc.gluco-, galacto- and mannosidases'
260	CA_gi|502158105|ref|XM_004510975.1|	PREDICTED: Cicer arietinum beta-galactosidase-like (LOC101488579), mRNA GeneID:101488579	3.12899	'misc.gluco-, galacto- and mannosidases'
261	CA_gi|502117824|ref|XM_004495907.1|	PREDICTED: Cicer arietinum hydroxyisourate hydrolase-like (LOC101494993), mRNA GeneID:101494993	3.49782	'misc.gluco-, galacto- and mannosidases'
262	CA_gi|502135911|ref|XM_004502439.1|	PREDICTED: Cicer arietinum beta-galactosidase 16-like (LOC101515127), mRNA GeneID:101515127	3.74293	'misc.gluco-, galacto- and mannosidases.beta-galactosidase'
263	CA_gi|502082309|ref|XM_004487070.1|	PREDICTED: Cicer arietinum beta-galactosidase 8-like (LOC101490324), mRNA GeneID:101490324	4.22406	'misc.gluco-, galacto- and mannosidases.beta-galactosidase'
264	CA_gi|502103853|ref|XM_004492322.1|	PREDICTED: Cicer arietinum probable glutathione S-transferase-like (LOC101489266), mRNA GeneID:101489266	1.47393	'misc.glutathione S transferases'
265	CA_gi|502098761|ref|XM_004491254.1|	PREDICTED: Cicer arietinum glutathione S-transferase F9-like (LOC101501972), mRNA GeneID:101501972	1.65832	'misc.glutathione S transferases'
266	CA_gi|502136047|ref|XM_004502485.1|	PREDICTED: Cicer arietinum glutathione S-transferase TCHQD-like (LOC101504182), mRNA GeneID:101504182	3.06486	'misc.glutathione S transferases'
267	CA_gi|502150783|ref|XM_004508065.1|	PREDICTED: Cicer arietinum cell wall / vacuolar inhibitor of fructosidase 1-like (LOC101494940), mRNA GeneID:101494940	1.47523	'misc.invertase/pectin methylesterase inhibitor family protein'
268	CA_gi|502127338|ref|XM_004499606.1|	PREDICTED: Cicer arietinum 21 kDa protein-like (LOC101506318), mRNA GeneID:101506318	5.26649	'misc.invertase/pectin methylesterase inhibitor family protein'
269	CA_gi|502136721|ref|XM_004502747.1|	PREDICTED: Cicer arietinum quinone oxidoreductase-like protein 2 homolog (LOC101500865), mRNA GeneID:101500865	1.5669	'misc.misc2'
270	CA_gi|502108907|ref|XM_004493460.1|	PREDICTED: Cicer arietinum G-type lectin S-receptor-like serine/threonine-protein kinase SD3-1-like (LOC101514985), mRNA GeneID:101514985	1.67783	'misc.myrosinases-lectin-jacalin'
271	CA_gi|502129353|ref|XM_004500216.1|	PREDICTED: Cicer arietinum agglutinin-like (LOC101502763), mRNA GeneID:101502763	2.91285	'misc.myrosinases-lectin-jacalin'
272	CA_gi|502089818|ref|XM_004488972.1|	PREDICTED: Cicer arietinum epidermis-specific secreted glycoprotein EP1-like (LOC101497568), mRNA GeneID:101497568	3.02496	'misc.myrosinases-lectin-jacalin'
273	CA_gi|502081308|ref|XM_004486770.1|	PREDICTED: Cicer arietinum protein HOTHEAD-like (LOC101509444), mRNA GeneID:101509444	2.99086	'misc.nitrilases, *nitrile lyases, berberine bridge enzymes, reticuline oxidases, troponine reductases'
274	CA_gi|502142783|ref|XM_004505049.1|	PREDICTED: Cicer arietinum isoflavone 4'-O-methyltransferase-like (LOC101494823), mRNA GeneID:101494823	1.43098	'misc.O-methyl transferases'
275	CA_gi|502181059|ref|XM_004516694.1|	PREDICTED: Cicer arietinum isoliquiritigenin 2'-O-methyltransferase-like (LOC101512074), mRNA GeneID:101512074	1.44769	'misc.O-methyl transferases'
276	CA_gi|502091367|ref|XM_004489471.1|	PREDICTED: Cicer arietinum isoflavone-7-O-methyltransferase 9-like (LOC101505606), mRNA GeneID:101505606	3.27982	'misc.O-methyl transferases'
277	CA_gi|502167150|ref|XM_004514010.1|	PREDICTED: Cicer arietinum probable flavin-containing monooxygenase 1-like (LOC101494036), mRNA GeneID:101494036	1.18873	'misc.oxidases - copper, flavone etc'
278	CA_gi|502122509|ref|XM_004497723.1|	PREDICTED: Cicer arietinum NADP-dependent alkenal double bond reductase P1-like (LOC101499884), mRNA GeneID:101499884	1.81332	'misc.oxidases - copper, flavone etc'
279	CA_gi|502165167|ref|XM_004513393.1|	PREDICTED: Cicer arietinum 6-hydroxynicotinate 3-monooxygenase-like (LOC101512158), mRNA GeneID:101512158	3.55028	'misc.oxidases - copper, flavone etc'
280	CA_gi|502151203|ref|XM_004508270.1|	PREDICTED: Cicer arietinum prolyl 4-hydroxylase subunit alpha-1-like (LOC101511375), mRNA GeneID:101511375	4.20236	'misc.oxidases - copper, flavone etc'
281	CA_gi|502083297|ref|XM_004487360.1|	PREDICTED: Cicer arietinum NADP-dependent alkenal double bond reductase P1-like (LOC101509447), mRNA GeneID:101509447	4.47085	'misc.oxidases - copper, flavone etc'
282	CA_gi|502143284|ref|XM_004505228.1|	PREDICTED: Cicer arietinum phytanoyl-CoA dioxygenase domain-containing protein 1-like (LOC101493765), mRNA GeneID:101493765	1.03398	'misc.oxygenases'
283	CA_gi|502096325|ref|XM_004490642.1|	PREDICTED: Cicer arietinum cationic peroxidase 1-like (LOC101513984), mRNA GeneID:101513984	1.73161	'misc.peroxidases'
284	CA_gi|502158975|ref|XM_004511295.1|	PREDICTED: Cicer arietinum mavicyanin-like (LOC101507662), mRNA GeneID:101507662	3.38678	'misc.plastocyanin-like'
285	CA_gi|502154135|ref|XM_004509539.1|	PREDICTED: Cicer arietinum uncharacterized LOC101514838 (LOC101514838), mRNA GeneID:101514838	2.34197	'misc.protease inhibitor/seed storage/lipid transfer protein (LTP) family protein'
286	CA_gi|502159092|ref|XM_004511334.1|	PREDICTED: Cicer arietinum non-specific lipid-transfer protein-like protein At2g13820-like (LOC101492392), mRNA GeneID:101492392	2.64293	'misc.protease inhibitor/seed storage/lipid transfer protein (LTP) family protein'
287	CA_gi|502109091|ref|XM_004493507.1|	PREDICTED: Cicer arietinum rhodanese-like domain-containing protein 9, chloroplastic-like (LOC101501352), transcript variant X2, mRNA GeneID:101501352	7.40826	'misc.rhodanese'
288	CA_gi|502080256|ref|XM_004486450.1|	PREDICTED: Cicer arietinum uncharacterized LOC101513202 (LOC101513202), mRNA GeneID:101513202	1.88043	'misc.short chain dehydrogenase/reductase (SDR)'
289	CA_gi|502109446|ref|XM_004493591.1|	PREDICTED: Cicer arietinum short-chain type dehydrogenase/reductase-like (LOC101498708), mRNA GeneID:101498708	2.24846	'misc.short chain dehydrogenase/reductase (SDR)'
290	CA_gi|502091654|ref|XM_004489545.1|	PREDICTED: Cicer arietinum short-chain dehydrogenase reductase 3b-like (LOC101502706), mRNA GeneID:101502706	5.58842	'misc.short chain dehydrogenase/reductase (SDR)'
291	CA_gi|502104737|ref|XM_004492575.1|	PREDICTED: Cicer arietinum probable galacturonosyltransferase 7-like (LOC101497487), partial mRNA GeneID:101497487	1.31278	'misc.UDP glucosyl and glucoronyl transferases'
292	CA_gi|502180607|ref|XM_004516619.1|	PREDICTED: Cicer arietinum probable dolichyl pyrophosphate Man9GlcNAc2 alpha-1,3-glucosyltransferase-like (LOC101508658), mRNA GeneID:101508658	2.99086	'misc.UDP glucosyl and glucoronyl transferases'
293	CA_gi|502090866|ref|XM_004489309.1|	PREDICTED: Cicer arietinum xylosyltransferase-like (LOC101506242), mRNA GeneID:101506242	4.60091	'misc.UDP glucosyl and glucoronyl transferases'
294	CA_gi|502147725|ref|XM_004506834.1|	PREDICTED: Cicer arietinum cytochrome c oxidase subunit 5b-2, mitochondrial-like (LOC101502054), mRNA GeneID:101502054	1.19997	'mitochondrial electron transport / ATP synthesis.cytochrome c oxidase'
295	CA_gi|502150091|ref|XM_004507727.1|	PREDICTED: Cicer arietinum cytochrome c oxidase subunit 6b-3-like (LOC101502386), mRNA GeneID:101502386	7.5535	'mitochondrial electron transport / ATP synthesis.cytochrome c oxidase'
296	CA_gi|502143738|ref|XM_004505391.1|	PREDICTED: Cicer arietinum electron transfer flavoprotein subunit alpha, mitochondrial-like (LOC101493551), mRNA GeneID:101493551	3.91285	'mitochondrial electron transport / ATP synthesis.electron transfer flavoprotein'
297	LJ_gi|292747362|dbj|AK337179.1|	Lotus japonicus cDNA, clone: LjFL1-048-AG03, HTC	1.59537	'mitochondrial electron transport / ATP synthesis.F1-ATPase'
298	CA_gi|502090205|ref|XM_004489098.1|	PREDICTED: Cicer arietinum O-acyltransferase WSD1-like (LOC101488691), mRNA GeneID:101488691	2.69712	'mitochondrial electron transport / ATP synthesis.F1-ATPase'
299	CA_gi|502118572|ref|XM_004496274.1|	PREDICTED: Cicer arietinum ATP synthase subunit d, mitochondrial-like (LOC101508341), mRNA GeneID:101508341	3.67367	'mitochondrial electron transport / ATP synthesis.F1-ATPase'
300	CA_gi|502149454|ref|XM_004507477.1|	PREDICTED: Cicer arietinum ATP synthase subunit epsilon, mitochondrial-like (LOC101506558), mRNA GeneID:101506558	7.04214	'mitochondrial electron transport / ATP synthesis.F1-ATPase'
301	CA_gi|502152719|ref|XM_004509003.1|	PREDICTED: Cicer arietinum NADH dehydrogenase [ubiquinone] iron-sulfur protein 4, mitochondrial-like (LOC101504736), mRNA GeneID:101504736	1.32194	'mitochondrial electron transport / ATP synthesis.NADH-DH.localisation not clear'
302	CA_gi|502163728|ref|XM_004512873.1|	PREDICTED: Cicer arietinum NADH dehydrogenase [ubiquinone] 1 beta subcomplex subunit 10-B-like (LOC101502099), mRNA GeneID:101502099	2.52054	'mitochondrial electron transport / ATP synthesis.NADH-DH.localisation not clear'
303	GM_gi|351726677|ref|NM_001248670.1|	Glycine max nodulin 6l (N6l), mRNA	2.74293	'N-metabolism.ammonia metabolism.glutamine synthetase'
304	CA_gi|502092082|ref|XM_004489651.1|	PREDICTED: Cicer arietinum probable glutamate dehydrogenase 3-like (LOC101510431), mRNA GeneID:101510431	4.65249	'N-metabolism.N-degradation.glutamate dehydrogenase'
305	CA_gi|502143106|ref|XM_004505163.1|	PREDICTED: Cicer arietinum ferredoxin--nitrite reductase, chloroplastic-like (LOC101501715), mRNA GeneID:101501715	9.23778	'N-metabolism.nitrate metabolism.nitrite reductase'
306	CA_gi|502097096|ref|XM_004490853.1|	PREDICTED: Cicer arietinum protein YIPF1 homolog (LOC101505290), mRNA GeneID:101505290	1.00817	'not assigned.no ontology'
307	CA_gi|502149076|ref|XM_004507326.1|	PREDICTED: Cicer arietinum proteasome assembly chaperone 2-like (LOC101511799), mRNA GeneID:101511799	1.01755	'not assigned.no ontology'
308	CA_gi|502099910|ref|XM_004491532.1|	PREDICTED: Cicer arietinum protein DGCR14 homolog (LOC101508936), mRNA GeneID:101508936	1.0219	'not assigned.no ontology'
309	CA_gi|502129943|ref|XM_004500420.1|	PREDICTED: Cicer arietinum protein DJ-1 homolog D-like (LOC101494485), mRNA GeneID:101494485	1.02702	'not assigned.no ontology'
310	CA_gi|502149168|ref|XM_004507362.1|	PREDICTED: Cicer arietinum BURP domain-containing protein 3-like (LOC101495268), mRNA GeneID:101495268	1.04685	'not assigned.no ontology'
311	CA_gi|502124380|ref|XM_004498446.1|	PREDICTED: Cicer arietinum WD repeat-containing protein 44-like (LOC101515234), mRNA GeneID:101515234	1.05372	'not assigned.no ontology'
312	CA_gi|502152381|ref|XM_004508844.1|	PREDICTED: Cicer arietinum spliceosome-associated protein CWC15 homolog (LOC101507757), mRNA GeneID:101507757	1.055	'not assigned.no ontology'
313	CA_gi|502137509|ref|XM_004503049.1|	PREDICTED: Cicer arietinum 60S ribosomal export protein NMD3-like (LOC101494816), mRNA GeneID:101494816	1.12759	'not assigned.no ontology'
314	CA_gi|502077170|ref|XM_004485519.1|	PREDICTED: Cicer arietinum CD2 antigen cytoplasmic tail-binding protein 2-like (LOC101512867), mRNA GeneID:101512867	1.21866	'not assigned.no ontology'
315	CA_gi|502113568|ref|XM_004494634.1|	PREDICTED: Cicer arietinum spermidine hydroxycinnamoyl transferase-like (LOC101499772), mRNA GeneID:101499772	1.23597	'not assigned.no ontology'
316	CA_gi|502111287|ref|XM_004493954.1|	PREDICTED: Cicer arietinum CASP-like protein 4-like (LOC101508637), mRNA GeneID:101508637	1.24118	'not assigned.no ontology'
317	CA_gi|502116460|ref|XM_004495385.1|	PREDICTED: Cicer arietinum 4,5-DOPA dioxygenase extradiol-like protein-like (LOC101499047), mRNA GeneID:101499047	1.25468	'not assigned.no ontology'
318	CA_gi|502115639|ref|XM_004495196.1|	PREDICTED: Cicer arietinum putative uncharacterized hydrolase YOR131C-like (LOC101492748), mRNA GeneID:101492748	1.28921	'not assigned.no ontology'
319	CA_gi|502153274|ref|XM_004509225.1|	PREDICTED: Cicer arietinum axoneme-associated protein mst101(2)-like (LOC101494728), mRNA GeneID:101494728	1.30771	'not assigned.no ontology'
320	CA_gi|502180694|ref|XM_004516639.1|	PREDICTED: Cicer arietinum trafficking protein particle complex subunit 1-like (LOC101489835), mRNA GeneID:101489835	1.32789	'not assigned.no ontology'
321	CA_gi|502133271|ref|XM_004501651.1|	PREDICTED: Cicer arietinum thylakoid lumenal 17.9 kDa protein, chloroplastic-like (LOC101504076), mRNA GeneID:101504076	1.34959	'not assigned.no ontology'
322	CA_gi|502103561|ref|XM_004492254.1|	PREDICTED: Cicer arietinum solute carrier family 35 member F5-like (LOC101492732), transcript variant X1, mRNA GeneID:101492732	1.38447	'not assigned.no ontology'
323	CA_gi|502142880|ref|XM_004505082.1|	PREDICTED: Cicer arietinum acyl-coenzyme A thioesterase 9, mitochondrial-like (LOC101504712), mRNA GeneID:101504712	1.39828	'not assigned.no ontology'
324	CA_gi|502130931|ref|XM_004500762.1|	PREDICTED: Cicer arietinum BURP domain-containing protein 17-like (LOC101496874), mRNA GeneID:101496874	1.41776	'not assigned.no ontology'
325	CA_gi|502144132|ref|XM_004505531.1|	PREDICTED: Cicer arietinum WEB family protein At5g16730, chloroplastic-like (LOC101512864), mRNA GeneID:101512864	1.45565	'not assigned.no ontology'
326	CA_gi|502148746|ref|XM_004507196.1|	PREDICTED: Cicer arietinum protein YIF1B-like (LOC101496897), mRNA GeneID:101496897	1.47228	'not assigned.no ontology'
327	CA_gi|502173215|ref|XM_004515220.1|	PREDICTED: Cicer arietinum uncharacterized LOC101489608 (LOC101489608), mRNA GeneID:101489608	1.47989	'not assigned.no ontology'
328	CA_gi|502138012|ref|XM_004503202.1|	PREDICTED: Cicer arietinum uncharacterized LOC101491780 (LOC101491780), transcript variant X1, mRNA GeneID:101491780	1.63045	'not assigned.no ontology'
329	CA_gi|502173899|ref|XM_004515343.1|	PREDICTED: Cicer arietinum CASP-like protein At5g40300-like (LOC101510138), mRNA GeneID:101510138	1.66893	'not assigned.no ontology'
330	CA_gi|502132864|ref|XM_004501508.1|	PREDICTED: Cicer arietinum coenzyme Q-binding protein COQ10 homolog B, mitochondrial-like (LOC101515676), mRNA GeneID:101515676	1.78475	'not assigned.no ontology'
331	CA_gi|502161132|ref|XM_004511985.1|	PREDICTED: Cicer arietinum MIP18 family protein At1g68310-like (LOC101500916), mRNA GeneID:101500916	1.83809	'not assigned.no ontology'
332	CA_gi|502117087|ref|XM_004495639.1|	PREDICTED: Cicer arietinum uncharacterized LOC101493941 (LOC101493941), mRNA GeneID:101493941	1.86492	'not assigned.no ontology'
333	CA_gi|502161462|ref|XM_004512116.1|	PREDICTED: Cicer arietinum la-related protein-like (LOC101513991), mRNA GeneID:101513991	1.95238	'not assigned.no ontology'
334	CA_gi|502091170|ref|XM_004489408.1|	PREDICTED: Cicer arietinum putative nuclear matrix constituent protein 1-like protein-like (LOC101510426), mRNA GeneID:101510426	1.99927	'not assigned.no ontology'
335	CA_gi|502151373|ref|XM_004508352.1|	PREDICTED: Cicer arietinum putative protein TPRXL-like (LOC101509660), mRNA GeneID:101509660	2.00596	'not assigned.no ontology'
336	CA_gi|502112308|ref|XM_004494232.1|	PREDICTED: Cicer arietinum probable carboxylesterase 15-like (LOC101514764), mRNA GeneID:101514764	2.02304	'not assigned.no ontology'
337	CA_gi|502132245|ref|XM_004501218.1|	PREDICTED: Cicer arietinum DNA ligase 1-like (LOC101506973), mRNA GeneID:101506973	2.03051	'not assigned.no ontology'
338	CA_gi|502093748|ref|XM_004489983.1|	PREDICTED: Cicer arietinum haloacid dehalogenase-like hydrolase domain-containing protein 3-like (LOC101488481), mRNA GeneID:101488481	2.06486	'not assigned.no ontology'
339	CA_gi|502086602|ref|XM_004488212.1|	PREDICTED: Cicer arietinum periodic tryptophan protein 2-like (LOC101504958), mRNA GeneID:101504958	2.19039	'not assigned.no ontology'
340	CA_gi|502145259|ref|XM_004505898.1|	PREDICTED: Cicer arietinum uncharacterized LOC101501619 (LOC101501619), transcript variant X1, mRNA GeneID:101501619	2.27898	'not assigned.no ontology'
341	CA_gi|502124786|ref|XM_004498615.1|	PREDICTED: Cicer arietinum THO complex subunit 1-like (LOC101513603), mRNA GeneID:101513603	2.32789	'not assigned.no ontology'
342	CA_gi|502135731|ref|XM_004502377.1|	PREDICTED: Cicer arietinum homeobox protein 2-like (LOC101496877), mRNA GeneID:101496877	2.38678	'not assigned.no ontology'
343	CA_gi|502158845|ref|XM_004511243.1|	PREDICTED: Cicer arietinum upstream activation factor subunit UAF30-like (LOC101492391), mRNA GeneID:101492391	2.39891	'not assigned.no ontology'
344	CA_gi|502159707|ref|XM_004511447.1|	PREDICTED: Cicer arietinum kinesin-related protein 4-like (LOC101501132), mRNA GeneID:101501132	2.421	'not assigned.no ontology'
345	CA_gi|502136829|ref|XM_004502795.1|	PREDICTED: Cicer arietinum uncharacterized LOC101515252 (LOC101515252), mRNA GeneID:101515252	2.46539	'not assigned.no ontology'
346	CA_gi|502180690|ref|XM_004516638.1|	PREDICTED: Cicer arietinum SPX domain-containing membrane protein At4g22990-like (LOC101489520), mRNA GeneID:101489520	2.50374	'not assigned.no ontology'
347	CA_gi|502179174|ref|XM_004516327.1|	PREDICTED: Cicer arietinum uncharacterized LOC101496202 (LOC101496202), mRNA GeneID:101496202	2.52842	'not assigned.no ontology'
348	CA_gi|502077402|ref|XM_004485583.1|	PREDICTED: Cicer arietinum probable sphingolipid transporter spinster homolog 2-like (LOC101505468), mRNA GeneID:101505468	2.55028	'not assigned.no ontology'
349	CA_gi|502133366|ref|XM_004501681.1|	PREDICTED: Cicer arietinum uncharacterized LOC101514801 (LOC101514801), mRNA GeneID:101514801	2.55028	'not assigned.no ontology'
350	CA_gi|502133750|ref|XM_004501822.1|	PREDICTED: Cicer arietinum uncharacterized LOC101511445 (LOC101511445), transcript variant X1, mRNA GeneID:101511445	2.64982	'not assigned.no ontology'
351	CA_gi|502081059|ref|XM_004486697.1|	PREDICTED: Cicer arietinum protein PLANT CADMIUM RESISTANCE 8-like (LOC101513834), mRNA GeneID:101513834	2.71921	'not assigned.no ontology'
352	CA_gi|502132579|ref|XM_004501373.1|	PREDICTED: Cicer arietinum uncharacterized LOC101500659 (LOC101500659), mRNA GeneID:101500659	2.72197	'not assigned.no ontology'
353	CA_gi|502125093|ref|XM_004498738.1|	PREDICTED: Cicer arietinum enhancer of rudimentary homolog (LOC101503201), mRNA GeneID:101503201	2.73818	'not assigned.no ontology'
354	CA_gi|502157106|ref|XM_004510703.1|	PREDICTED: Cicer arietinum uncharacterized LOC101500287 (LOC101500287), mRNA GeneID:101500287	2.74293	'not assigned.no ontology'
355	CA_gi|502145337|ref|XM_004505931.1|	PREDICTED: Cicer arietinum yrdC domain-containing protein, mitochondrial-like (LOC101512010), mRNA GeneID:101512010	2.81822	'not assigned.no ontology'
356	CA_gi|502102299|ref|XM_004491973.1|	PREDICTED: Cicer arietinum uncharacterized LOC101512692 (LOC101512692), mRNA GeneID:101512692	2.83039	'not assigned.no ontology'
357	CC_gi|297415472|gb|EZ646053.1|	TSA: Cajanus cajan cultivar UPAS 120 contig28336.UPAS mRNA sequence	2.83039	'not assigned.no ontology'
358	CC_gi|297386070|gb|EZ618651.1|	TSA: Cajanus cajan cultivar UPAS 120 contig00934.UPAS mRNA sequence	2.91285	'not assigned.no ontology'
359	CA_gi|502140363|ref|XM_004504130.1|	PREDICTED: Cicer arietinum transmembrane 9 superfamily member 3-like (LOC101489851), mRNA GeneID:101489851	2.97997	'not assigned.no ontology'
360	CA_gi|502133134|ref|XM_004501603.1|	PREDICTED: Cicer arietinum BEACH domain-containing protein lvsC-like (LOC101488879), mRNA GeneID:101488879	2.99086	'not assigned.no ontology'
361	CA_gi|502137252|ref|XM_004502966.1|	PREDICTED: Cicer arietinum cleft lip and palate transmembrane protein 1 homolog (LOC101513711), mRNA GeneID:101513711	3.01595	'not assigned.no ontology'
362	CA_gi|502139450|ref|XM_004503715.1|	PREDICTED: Cicer arietinum omega-hydroxypalmitate O-feruloyl transferase-like (LOC101489322), mRNA GeneID:101489322	3.10048	'not assigned.no ontology'
363	CA_gi|502144447|ref|XM_004505643.1|	PREDICTED: Cicer arietinum protein ELC-like (LOC101495152), mRNA GeneID:101495152	3.13525	'not assigned.no ontology'
364	LJ_gi|292788010|dbj|AK338970.1|	Lotus japonicus cDNA, clone: LjFL3-029-BG08, HTC	3.44337	'not assigned.no ontology'
365	CA_gi|502176147|ref|XM_004515751.1|	PREDICTED: Cicer arietinum uncharacterized LOC101511317 (LOC101511317), mRNA GeneID:101511317	3.83039	'not assigned.no ontology'
366	MT_AES91194	cdna:known chromosome:GCA_000219495.1:4:37041775:37044935:1 gene:MTR_4g107760 transcript:AES91194 description:"Hypersensitive-induced response protein "	3.91285	'not assigned.no ontology'
367	CA_gi|502128918|ref|XM_004500067.1|	PREDICTED: Cicer arietinum uncharacterized LOC101504815 (LOC101504815), mRNA GeneID:101504815	4.57582	'not assigned.no ontology'
368	CA_gi|502164947|ref|XM_004513285.1|	PREDICTED: Cicer arietinum monoglyceride lipase-like (LOC101494347), mRNA GeneID:101494347	4.66576	'not assigned.no ontology'
369	CA_gi|502111605|ref|XM_004494052.1|	PREDICTED: Cicer arietinum cactin-like (LOC101488395), mRNA GeneID:101488395	4.69712	'not assigned.no ontology'
370	CA_gi|502118469|ref|XM_004496226.1|	PREDICTED: Cicer arietinum monoglyceride lipase-like (LOC101489514), mRNA GeneID:101489514	4.87221	'not assigned.no ontology'
371	CA_gi|502105312|ref|XM_004492719.1|	PREDICTED: Cicer arietinum probable receptor-like protein kinase At5g24010-like (LOC101489049), mRNA GeneID:101489049	5.58423	'not assigned.no ontology'
372	CA_gi|502079672|ref|XM_004486275.1|	PREDICTED: Cicer arietinum CASP-like protein POPTRDRAFT_575900-like (LOC101513412), mRNA GeneID:101513412	5.78732	'not assigned.no ontology'
373	CA_gi|502135649|ref|XM_004502349.1|	PREDICTED: Cicer arietinum lanC-like protein 2-like (LOC101515678), mRNA GeneID:101515678	5.96403	'not assigned.no ontology'
374	CA_gi|502111340|ref|XM_004493970.1|	PREDICTED: Cicer arietinum uncharacterized LOC101515525 (LOC101515525), mRNA GeneID:101515525	6.27171	'not assigned.no ontology'
375	CA_gi|502077374|ref|XM_004485577.1|	PREDICTED: Cicer arietinum uncharacterized LOC101503649 (LOC101503649), mRNA GeneID:101503649	6.39828	'not assigned.no ontology'
376	CA_gi|502147520|ref|XM_004506758.1|	PREDICTED: Cicer arietinum macrophage migration inhibitory factor homolog (LOC101503432), mRNA GeneID:101503432	8.50337	'not assigned.no ontology'
377	CA_gi|502124482|ref|XM_004498491.1|	PREDICTED: Cicer arietinum uncharacterized LOC101504060 (LOC101504060), mRNA GeneID:101504060	1.38504	'not assigned.no ontology.ABC1 family protein'
378	CA_gi|502164655|ref|XM_004513144.1|	PREDICTED: Cicer arietinum serine/threonine-protein kinase TIO-like (LOC101491830), mRNA GeneID:101491830	1.35061	'not assigned.no ontology.armadillo/beta-catenin repeat family protein'
379	CA_gi|502078926|ref|XM_004486041.1|	PREDICTED: Cicer arietinum clumping factor A-like (LOC101509763), mRNA GeneID:101509763	3.41131	'not assigned.no ontology.BSD domain-containing protein'
380	CA_gi|502093507|ref|XM_004489910.1|	PREDICTED: Cicer arietinum keratin, type I cytoskeletal 10-like (LOC101491934), mRNA GeneID:101491934	2.06486	'not assigned.no ontology.glycine rich proteins'
381	CA_gi|502143026|ref|XM_004505132.1|	PREDICTED: Cicer arietinum uncharacterized LOC101492003 (LOC101492003), mRNA GeneID:101492003	2.88043	'not assigned.no ontology.glycine rich proteins'
382	CA_gi|502132956|ref|XM_004501539.1|	PREDICTED: Cicer arietinum uncharacterized LOC101497627 (LOC101497627), mRNA GeneID:101497627	3.71255	'not assigned.no ontology.glycine rich proteins'
383	CA_gi|502112564|ref|XM_004494315.1|	PREDICTED: Cicer arietinum uncharacterized LOC101512168 (LOC101512168), mRNA GeneID:101512168	4.36742	'not assigned.no ontology.glycine rich proteins'
384	CA_gi|502179306|ref|XM_004516348.1|	PREDICTED: Cicer arietinum rhodanese-like domain-containing protein 4, chloroplastic-like (LOC101503725), mRNA GeneID:101503725	7.10925	'not assigned.no ontology.hydroxyproline rich proteins'
385	CA_gi|502107037|ref|XM_004493080.1|	PREDICTED: Cicer arietinum extensin-like (LOC101500308), mRNA GeneID:101500308	9.0208	'not assigned.no ontology.hydroxyproline rich proteins'
386	CA_gi|502131218|ref|XM_004500856.1|	PREDICTED: Cicer arietinum pentatricopeptide repeat-containing protein At1g20300, mitochondrial-like (LOC101497621), mRNA GeneID:101497621	1.29547	'not assigned.no ontology.pentatricopeptide (PPR) repeat-containing protein'
387	CA_gi|502086754|ref|XM_004488259.1|	PREDICTED: Cicer arietinum pentatricopeptide repeat-containing protein At2g30780-like (LOC101495595), mRNA GeneID:101495595	1.4167	'not assigned.no ontology.pentatricopeptide (PPR) repeat-containing protein'
388	CA_gi|502136334|ref|XM_004502592.1|	PREDICTED: Cicer arietinum pentatricopeptide repeat-containing protein At3g49240-like (LOC101510166), mRNA GeneID:101510166	1.79023	'not assigned.no ontology.pentatricopeptide (PPR) repeat-containing protein'
389	CA_gi|502129924|ref|XM_004500414.1|	PREDICTED: Cicer arietinum pentatricopeptide repeat-containing protein At4g25270, chloroplastic-like (LOC101491146), mRNA GeneID:101491146	2.38678	'not assigned.no ontology.pentatricopeptide (PPR) repeat-containing protein'
390	CA_gi|502085448|ref|XM_004487863.1|	PREDICTED: Cicer arietinum pentatricopeptide repeat-containing protein At5g55840-like (LOC101512766), transcript variant X4, mRNA GeneID:101512766	2.421	'not assigned.no ontology.pentatricopeptide (PPR) repeat-containing protein'
391	CA_gi|502144989|ref|XM_004505769.1|	PREDICTED: Cicer arietinum pentatricopeptide repeat-containing protein At4g34830, chloroplastic-like (LOC101510829), mRNA GeneID:101510829	2.44337	'not assigned.no ontology.pentatricopeptide (PPR) repeat-containing protein'
392	CA_gi|502144445|ref|XM_004505642.1|	PREDICTED: Cicer arietinum putative pentatricopeptide repeat-containing protein At5g59900-like (LOC101494824), mRNA GeneID:101494824	2.91285	'not assigned.no ontology.pentatricopeptide (PPR) repeat-containing protein'
393	CA_gi|502117627|ref|XM_004495826.1|	PREDICTED: Cicer arietinum putative pentatricopeptide repeat-containing protein At1g02420-like (LOC101495770), mRNA GeneID:101495770	3.26649	'not assigned.no ontology.pentatricopeptide (PPR) repeat-containing protein'
394	MT_AES73292	cdna:novel chromosome:GCA_000219495.1:3:35881725:35883914:-1 gene:MTR_3g101700 transcript:AES73292 description:"Pentatricopeptide repeat-containing protein "	3.32789	'not assigned.no ontology.pentatricopeptide (PPR) repeat-containing protein'
395	CA_gi|502173402|ref|XM_004515264.1|	PREDICTED: Cicer arietinum pentatricopeptide repeat-containing protein At4g13650-like (LOC101507492), transcript variant X1, mRNA GeneID:101507492	5.35764	'not assigned.no ontology.pentatricopeptide (PPR) repeat-containing protein'
396	CA_gi|502135248|ref|XM_004502212.1|	PREDICTED: Cicer arietinum 30S ribosomal protein S1-like (LOC101500009), mRNA GeneID:101500009	4.36742	'not assigned.no ontology.S RNA-binding domain-containing protein'
397	CA_gi|502161027|ref|XM_004511933.1|	PREDICTED: Cicer arietinum nuclear autoantigenic sperm protein-like (LOC101510985), transcript variant X2, mRNA GeneID:101510985	2.64982	'not assigned.no ontology.tetratricopeptide repeat (TPR)'
398	CA_gi|502123054|ref|XM_004497927.1|	PREDICTED: Cicer arietinum serine/threonine-protein phosphatase 5-like (LOC101497529), mRNA GeneID:101497529	3.87221	'not assigned.no ontology.tetratricopeptide repeat (TPR)'
399	CA_gi|502160055|ref|XM_004511561.1|	PREDICTED: Cicer arietinum uncharacterized LOC101509366 (LOC101509366), mRNA GeneID:101509366	1.00648	'not assigned.unknown'
400	CA_gi|502151389|ref|XM_004508360.1|	PREDICTED: Cicer arietinum uncharacterized LOC101512119 (LOC101512119), mRNA GeneID:101512119	1.00882	'not assigned.unknown'
401	CA_gi|502130637|ref|XM_004500662.1|	PREDICTED: Cicer arietinum uncharacterized LOC101492656 (LOC101492656), mRNA GeneID:101492656	1.01755	'not assigned.unknown'
402	CA_gi|502084799|ref|XM_004487708.1|	PREDICTED: Cicer arietinum uncharacterized LOC101514509 (LOC101514509), mRNA GeneID:101514509	1.02304	'not assigned.unknown'
403	MT_AES72937	cdna:novel chromosome:GCA_000219495.1:3:33566452:33567273:1 gene:MTR_3g096940 transcript:AES72937 description:"Putative uncharacterized protein "	1.02496	'not assigned.unknown'
404	CA_gi|502124832|ref|XM_004498635.1|	PREDICTED: Cicer arietinum clustered mitochondria protein homolog (LOC101491450), mRNA GeneID:101491450	1.03051	'not assigned.unknown'
405	CA_gi|502129603|ref|XM_004500306.1|	PREDICTED: Cicer arietinum non-specific lipid-transfer protein-like (LOC101503860), mRNA GeneID:101503860	1.03079	'not assigned.unknown'
406	CA_gi|502155527|ref|XM_004510050.1|	PREDICTED: Cicer arietinum uncharacterized LOC101500803 (LOC101500803), mRNA GeneID:101500803	1.03838	'not assigned.unknown'
407	CA_gi|502137901|ref|XM_004503167.1|	PREDICTED: Cicer arietinum uncharacterized LOC101508572 (LOC101508572), mRNA GeneID:101508572	1.04458	'not assigned.unknown'
408	CA_gi|502093324|ref|XM_004489848.1|	PREDICTED: Cicer arietinum uncharacterized LOC101498334 (LOC101498334), mRNA GeneID:101498334	1.05011	'not assigned.unknown'
409	CA_gi|502141975|ref|XM_004504674.1|	PREDICTED: Cicer arietinum alpha N-terminal protein methyltransferase 1-like (LOC101504939), mRNA GeneID:101504939	1.05979	'not assigned.unknown'
410	CA_gi|502179196|ref|XM_004516330.1|	PREDICTED: Cicer arietinum CYSTM1 family protein A-like (LOC101497731), mRNA GeneID:101497731	1.06096	'not assigned.unknown'
411	CA_gi|502142803|ref|XM_004505055.1|	PREDICTED: Cicer arietinum transcription elongation factor 1 homolog (LOC101497103), mRNA GeneID:101497103	1.0612	'not assigned.unknown'
412	CA_gi|502154064|ref|XM_004509513.1|	PREDICTED: Cicer arietinum early nodulin-36A-like (LOC101507762), mRNA GeneID:101507762	1.06486	'not assigned.unknown'
413	CA_gi|502152027|ref|XM_004508671.1|	PREDICTED: Cicer arietinum uncharacterized LOC101503663 (LOC101503663), mRNA GeneID:101503663	1.07125	'not assigned.unknown'
414	CA_gi|502168839|ref|XM_004514420.1|	PREDICTED: Cicer arietinum uncharacterized LOC101514763 (LOC101514763), mRNA GeneID:101514763	1.07171	'not assigned.unknown'
415	CA_gi|502142484|ref|XM_004504924.1|	PREDICTED: Cicer arietinum ribosomal RNA-processing protein 17-like (LOC101508477), transcript variant X1, mRNA GeneID:101508477	1.07853	'not assigned.unknown'
416	CA_gi|502084965|ref|XM_004487747.1|	PREDICTED: Cicer arietinum disease resistance response protein DRRG49-C-like (LOC101499736), mRNA GeneID:101499736	1.08397	'not assigned.unknown'
417	CA_gi|502129007|ref|XM_004500093.1|	PREDICTED: Cicer arietinum uncharacterized LOC101514796 (LOC101514796), mRNA GeneID:101514796	1.12073	'not assigned.unknown'
418	CA_gi|502162115|ref|XM_004512340.1|	PREDICTED: Cicer arietinum uncharacterized LOC101511402 (LOC101511402), mRNA GeneID:101511402	1.1248	'not assigned.unknown'
419	MT_AES78028	cdna:novel chromosome:GCA_000219495.1:7:6159648:6162662:-1 gene:MTR_7g023680 transcript:AES78028 description:"Putative uncharacterized protein "	1.14683	'not assigned.unknown'
420	CA_gi|502092160|ref|XM_004489669.1|	PREDICTED: Cicer arietinum dentin sialophosphoprotein-like (LOC101488821), mRNA GeneID:101488821	1.16919	'not assigned.unknown'
421	CA_gi|502117081|ref|XM_004495636.1|	PREDICTED: Cicer arietinum uncharacterized LOC101492968 (LOC101492968), mRNA GeneID:101492968	1.1835	'not assigned.unknown'
422	CA_gi|502131253|ref|XM_004500868.1|	PREDICTED: Cicer arietinum uncharacterized LOC101501605 (LOC101501605), mRNA GeneID:101501605	1.1835	'not assigned.unknown'
423	CA_gi|502078062|ref|XM_004485772.1|	PREDICTED: Cicer arietinum protein E6-like (LOC101508259), mRNA GeneID:101508259	1.1912	'not assigned.unknown'
424	CA_gi|502162477|ref|XM_004512458.1|	PREDICTED: Cicer arietinum uncharacterized LOC101496058 (LOC101496058), mRNA GeneID:101496058	1.1912	'not assigned.unknown'
425	CA_gi|502150674|ref|XM_004508012.1|	PREDICTED: Cicer arietinum uncharacterized LOC101505378 (LOC101505378), mRNA GeneID:101505378	1.19724	'not assigned.unknown'
426	CA_gi|502129430|ref|XM_004500244.1|	PREDICTED: Cicer arietinum LRR repeats and ubiquitin-like domain-containing protein At2g30105-like (LOC101511341), mRNA GeneID:101511341	1.19861	'not assigned.unknown'
427	CA_gi|502164622|ref|XM_004513128.1|	PREDICTED: Cicer arietinum uncharacterized LOC101510879 (LOC101510879), mRNA GeneID:101510879	1.19861	'not assigned.unknown'
428	MT_AET04196	cdna:known chromosome:GCA_000219495.1:8:23515650:23517605:-1 gene:MTR_8g085780 transcript:AET04196 description:"Putative uncharacterized protein "	1.22836	'not assigned.unknown'
429	CA_gi|502151081|ref|XM_004508212.1|	PREDICTED: Cicer arietinum uncharacterized LOC101493459 (LOC101493459), mRNA GeneID:101493459	1.23769	'not assigned.unknown'
430	CA_gi|502087867|ref|XM_004488609.1|	PREDICTED: Cicer arietinum chitinase 2-like (LOC101499824), mRNA GeneID:101499824	1.23987	'not assigned.unknown'
431	CA_gi|502125507|ref|XM_004498895.1|	PREDICTED: Cicer arietinum uncharacterized LOC101496433 (LOC101496433), mRNA GeneID:101496433	1.26011	'not assigned.unknown'
432	CA_gi|502134273|ref|XM_004502002.1|	PREDICTED: Cicer arietinum protein GPR107-like (LOC101510062), mRNA GeneID:101510062	1.2614	'not assigned.unknown'
433	CA_gi|502143821|ref|XM_004505422.1|	PREDICTED: Cicer arietinum uncharacterized LOC101505576 (LOC101505576), mRNA GeneID:101505576	1.26376	'not assigned.unknown'
434	CA_gi|502107500|ref|XM_004493226.1|	PREDICTED: Cicer arietinum uncharacterized LOC101489167 (LOC101489167), mRNA GeneID:101489167	1.269	'not assigned.unknown'
435	CA_gi|502143903|ref|XM_004505453.1|	PREDICTED: Cicer arietinum uncharacterized LOC101514606 (LOC101514606), mRNA GeneID:101514606	1.2835	'not assigned.unknown'
436	CA_gi|502124386|ref|XM_004498449.1|	PREDICTED: Cicer arietinum uncharacterized LOC101488636 (LOC101488636), mRNA GeneID:101488636	1.31061	'not assigned.unknown'
437	CA_gi|502104163|ref|XM_004492402.1|	PREDICTED: Cicer arietinum uncharacterized LOC101492059 (LOC101492059), mRNA GeneID:101492059	1.31121	'not assigned.unknown'
438	CA_gi|502125512|ref|XM_004498897.1|	PREDICTED: Cicer arietinum uncharacterized LOC101497077 (LOC101497077), mRNA GeneID:101497077	1.31324	'not assigned.unknown'
439	CA_gi|502158108|ref|XM_004510976.1|	PREDICTED: Cicer arietinum pre-rRNA-processing protein TSR2-like (LOC101488923), mRNA GeneID:101488923	1.32789	'not assigned.unknown'
440	CA_gi|502160850|ref|XM_004511872.1|	PREDICTED: Cicer arietinum uncharacterized LOC101492822 (LOC101492822), mRNA GeneID:101492822	1.32789	'not assigned.unknown'
441	CA_gi|502155779|ref|XM_004510132.1|	PREDICTED: Cicer arietinum protein FRIGIDA-like (LOC101499213), mRNA GeneID:101499213	1.33484	'not assigned.unknown'
442	CA_gi|502087195|ref|XM_004488401.1|	PREDICTED: Cicer arietinum uncharacterized LOC101497563 (LOC101497563), mRNA GeneID:101497563	1.33809	'not assigned.unknown'
443	CA_gi|502098131|ref|XM_004491104.1|	PREDICTED: Cicer arietinum KRR1 small subunit processome component homolog (LOC101506816), mRNA GeneID:101506816	1.34119	'not assigned.unknown'
444	CA_gi|502125190|ref|XM_004498778.1|	PREDICTED: Cicer arietinum uncharacterized LOC101488315 (LOC101488315), mRNA GeneID:101488315	1.34383	'not assigned.unknown'
445	CA_gi|502148135|ref|XM_004506994.1|	PREDICTED: Cicer arietinum uncharacterized LOC101503555 (LOC101503555), mRNA GeneID:101503555	1.34627	'not assigned.unknown'
446	CA_gi|502106538|ref|XM_004492918.1|	PREDICTED: Cicer arietinum uncharacterized LOC101495086 (LOC101495086), mRNA GeneID:101495086	1.35116	'not assigned.unknown'
447	CA_gi|502136940|ref|XM_004502847.1|	PREDICTED: Cicer arietinum autophagy-related protein 13-like (LOC101504079), mRNA GeneID:101504079	1.36308	'not assigned.unknown'
448	CA_gi|502084554|ref|XM_004487657.1|	PREDICTED: Cicer arietinum proton pump-interactor 1-like (LOC101490103), mRNA GeneID:101490103	1.36702	'not assigned.unknown'
449	CA_gi|502132338|ref|XM_004501254.1|	PREDICTED: Cicer arietinum uncharacterized LOC101490613 (LOC101490613), mRNA GeneID:101490613	1.36971	'not assigned.unknown'
450	CA_gi|502144216|ref|XM_004505563.1|	PREDICTED: Cicer arietinum uncharacterized LOC101495253 (LOC101495253), mRNA GeneID:101495253	1.37369	'not assigned.unknown'
451	CA_gi|502135271|ref|XM_004502219.1|	PREDICTED: Cicer arietinum uncharacterized LOC101502465 (LOC101502465), mRNA GeneID:101502465	1.3825	'not assigned.unknown'
452	CA_gi|502147614|ref|XM_004506793.1|	PREDICTED: Cicer arietinum uncharacterized LOC101489006 (LOC101489006), mRNA GeneID:101489006	1.38783	'not assigned.unknown'
453	CA_gi|502125008|ref|XM_004498702.1|	PREDICTED: Cicer arietinum uncharacterized LOC101492318 (LOC101492318), transcript variant X2, mRNA GeneID:101492318	1.39501	'not assigned.unknown'
454	CA_gi|502136096|ref|XM_004502502.1|	PREDICTED: Cicer arietinum uncharacterized LOC101509525 (LOC101509525), mRNA GeneID:101509525	1.39794	'not assigned.unknown'
455	CA_gi|502124672|ref|XM_004498567.1|	PREDICTED: Cicer arietinum uncharacterized LOC101499788 (LOC101499788), mRNA GeneID:101499788	1.40004	'not assigned.unknown'
456	CA_gi|502078382|ref|XM_004485870.1|	PREDICTED: Cicer arietinum uncharacterized LOC101512973 (LOC101512973), mRNA GeneID:101512973	1.40589	'not assigned.unknown'
457	CA_gi|502150920|ref|XM_004508133.1|	PREDICTED: Cicer arietinum probable sucrose-phosphate synthase 1-like (LOC101488352), mRNA GeneID:101488352	1.40688	'not assigned.unknown'
458	CA_gi|502137447|ref|XM_004503029.1|	PREDICTED: Cicer arietinum uncharacterized LOC101488439 (LOC101488439), mRNA GeneID:101488439	1.42022	'not assigned.unknown'
459	CA_gi|502091032|ref|XM_004489363.1|	PREDICTED: Cicer arietinum uncharacterized LOC101496038 (LOC101496038), mRNA GeneID:101496038	1.45342	'not assigned.unknown'
460	CA_gi|502148260|ref|XM_004507040.1|	PREDICTED: Cicer arietinum extensin-2-like (LOC101492583), mRNA GeneID:101492583	1.45342	'not assigned.unknown'
461	CA_gi|502087001|ref|XM_004488339.1|	PREDICTED: Cicer arietinum periaxin-like (LOC101496364), mRNA GeneID:101496364	1.46622	'not assigned.unknown'
462	CA_gi|502115400|ref|XM_004495138.1|	PREDICTED: Cicer arietinum UPF0396 protein-like (LOC101502954), mRNA GeneID:101502954	1.47284	'not assigned.unknown'
463	CA_gi|502084320|ref|XM_004487607.1|	PREDICTED: Cicer arietinum uncharacterized LOC101502061 (LOC101502061), mRNA GeneID:101502061	1.47989	'not assigned.unknown'
464	GM_gi|356542714|ref|XM_003539763.1|	PREDICTED: Glycine max uncharacterized protein LOC100794621 (LOC100794621), mRNA	1.49016	'not assigned.unknown'
465	CA_gi|502141545|ref|XM_004504483.1|	PREDICTED: Cicer arietinum probable mediator of RNA polymerase II transcription subunit 19b-like (LOC101499707), transcript variant X1, mRNA GeneID:101499707	1.495	'not assigned.unknown'
466	CA_gi|502122194|ref|XM_004497569.1|	PREDICTED: Cicer arietinum uncharacterized LOC101495448 (LOC101495448), mRNA GeneID:101495448	1.50036	'not assigned.unknown'
467	CA_gi|502118039|ref|XM_004496014.1|	PREDICTED: Cicer arietinum uncharacterized LOC101507072 (LOC101507072), mRNA GeneID:101507072	1.50846	'not assigned.unknown'
468	CA_gi|502084968|ref|XM_004487748.1|	PREDICTED: Cicer arietinum class-10 pathogenesis-related protein 1-like (LOC101500044), mRNA GeneID:101500044	1.5094	'not assigned.unknown'
469	CA_gi|502132183|ref|XM_004501197.1|	PREDICTED: Cicer arietinum uncharacterized LOC101500346 (LOC101500346), mRNA GeneID:101500346	1.52315	'not assigned.unknown'
470	CA_gi|502152618|ref|XM_004508954.1|	PREDICTED: Cicer arietinum uncharacterized LOC101513425 (LOC101513425), mRNA GeneID:101513425	1.52475	'not assigned.unknown'
471	CA_gi|502144732|ref|XM_004505675.1|	PREDICTED: Cicer arietinum anamorsin homolog (LOC101505906), mRNA GeneID:101505906	1.52597	'not assigned.unknown'
472	CA_gi|502156339|ref|XM_004510368.1|	PREDICTED: Cicer arietinum uncharacterized LOC101495284 (LOC101495284), mRNA GeneID:101495284	1.55763	'not assigned.unknown'
473	CA_gi|502142530|ref|XM_004504946.1|	PREDICTED: Cicer arietinum uncharacterized LOC101515134 (LOC101515134), mRNA GeneID:101515134	1.5585	'not assigned.unknown'
474	CA_gi|502117719|ref|XM_004495856.1|	PREDICTED: Cicer arietinum transmembrane protein 205-like (LOC101506401), mRNA GeneID:101506401	1.5622	'not assigned.unknown'
475	CA_gi|502129025|ref|XM_004500099.1|	PREDICTED: Cicer arietinum protein transport protein SFT2-like (LOC101488874), mRNA GeneID:101488874	1.56236	'not assigned.unknown'
476	CA_gi|502120156|ref|XM_004496809.1|	PREDICTED: Cicer arietinum phytosulfokines 3-like (LOC101514679), mRNA GeneID:101514679	1.573	'not assigned.unknown'
477	CA_gi|502120951|ref|XM_004497080.1|	PREDICTED: Cicer arietinum uncharacterized LOC101512302 (LOC101512302), transcript variant X2, mRNA GeneID:101512302	1.57872	'not assigned.unknown'
478	CA_gi|502141012|ref|XM_004504351.1|	PREDICTED: Cicer arietinum stress-associated endoplasmic reticulum protein 2-like (LOC101506542), mRNA GeneID:101506542	1.59071	'not assigned.unknown'
479	CA_gi|502127134|ref|XM_004499519.1|	PREDICTED: Cicer arietinum uncharacterized LOC101502022 (LOC101502022), mRNA GeneID:101502022	1.59441	'not assigned.unknown'
480	CA_gi|502159129|ref|XM_004511346.1|	PREDICTED: Cicer arietinum uncharacterized LOC101495618 (LOC101495618), mRNA GeneID:101495618	1.60353	'not assigned.unknown'
481	CA_gi|502125576|ref|XM_004498923.1|	PREDICTED: Cicer arietinum uncharacterized LOC101508556 (LOC101508556), mRNA GeneID:101508556	1.6174	'not assigned.unknown'
482	CA_gi|502106653|ref|XM_004492954.1|	PREDICTED: Cicer arietinum transcription initiation factor TFIID subunit 11-like (LOC101506065), mRNA GeneID:101506065	1.62674	'not assigned.unknown'
483	CA_gi|502137862|ref|XM_004503155.1|	PREDICTED: Cicer arietinum uncharacterized LOC101504387 (LOC101504387), mRNA GeneID:101504387	1.63601	'not assigned.unknown'
484	CA_gi|502149228|ref|XM_004507387.1|	PREDICTED: Cicer arietinum uncharacterized LOC101505372 (LOC101505372), transcript variant X1, mRNA GeneID:101505372	1.64339	'not assigned.unknown'
485	CA_gi|502096279|ref|XM_004490628.1|	PREDICTED: Cicer arietinum protein LURP-one-related 7-like (LOC101506369), mRNA GeneID:101506369	1.64982	'not assigned.unknown'
486	CA_gi|502160179|ref|XM_004511603.1|	PREDICTED: Cicer arietinum NADH dehydrogenase (ubiquinone) complex I, assembly factor 6-like (LOC101494743), mRNA GeneID:101494743	1.67783	'not assigned.unknown'
487	CA_gi|502178442|ref|XM_004516197.1|	PREDICTED: Cicer arietinum autophagy-related protein 13-like (LOC101513270), mRNA GeneID:101513270	1.68153	'not assigned.unknown'
488	CA_gi|502077602|ref|XM_004485642.1|	PREDICTED: Cicer arietinum uncharacterized LOC101496682 (LOC101496682), mRNA GeneID:101496682	1.68635	'not assigned.unknown'
489	CA_gi|502160549|ref|XM_004511725.1|	PREDICTED: Cicer arietinum uncharacterized LOC101503688 (LOC101503688), mRNA GeneID:101503688	1.69046	'not assigned.unknown'
490	MT_AES87645	cdna:novel chromosome:GCA_000219495.1:4:9497197:9498068:1 gene:MTR_4g031520 transcript:AES87645 description:"CCP "	1.69593	'not assigned.unknown'
491	CA_gi|502133323|ref|XM_004501664.1|	PREDICTED: Cicer arietinum protein DEK-like (LOC101509090), mRNA GeneID:101509090	1.70871	'not assigned.unknown'
492	CA_gi|502116560|ref|XM_004495433.1|	PREDICTED: Cicer arietinum coiled-coil domain-containing protein 12-like (LOC101514671), transcript variant X1, mRNA GeneID:101514671	1.72431	'not assigned.unknown'
493	CA_gi|502141891|ref|XM_004504633.1|	PREDICTED: Cicer arietinum uncharacterized LOC101492232 (LOC101492232), transcript variant X1, mRNA GeneID:101492232	1.74293	'not assigned.unknown'
494	CA_gi|502109808|ref|XM_004493675.1|	PREDICTED: Cicer arietinum uncharacterized LOC101501263 (LOC101501263), mRNA GeneID:101501263	1.79477	'not assigned.unknown'
495	CA_gi|502134385|ref|XM_004502044.1|	PREDICTED: Cicer arietinum uncharacterized LOC101495677 (LOC101495677), mRNA GeneID:101495677	1.84246	'not assigned.unknown'
496	CA_gi|502117345|ref|XM_004495731.1|	PREDICTED: Cicer arietinum uncharacterized LOC101494576 (LOC101494576), mRNA GeneID:101494576	1.85841	'not assigned.unknown'
497	CA_gi|502139548|ref|XM_004503754.1|	PREDICTED: Cicer arietinum uncharacterized LOC101500555 (LOC101500555), mRNA GeneID:101500555	1.87363	'not assigned.unknown'
498	CA_gi|502089115|ref|XM_004488766.1|	PREDICTED: Cicer arietinum CYSTM1 family protein A-like (LOC101497798), mRNA GeneID:101497798	1.88169	'not assigned.unknown'
499	CA_gi|502132001|ref|XM_004501134.1|	PREDICTED: Cicer arietinum GTP-binding protein At2g22870-like (LOC101508363), mRNA GeneID:101508363	1.88428	'not assigned.unknown'
500	CA_gi|502147950|ref|XM_004506923.1|	PREDICTED: Cicer arietinum mediator of RNA polymerase II transcription subunit 15a-like (LOC101506124), mRNA GeneID:101506124	1.90047	'not assigned.unknown'
501	CA_gi|502089250|ref|XM_004488796.1|	PREDICTED: Cicer arietinum uncharacterized LOC101507012 (LOC101507012), mRNA GeneID:101507012	1.91285	'not assigned.unknown'
502	CA_gi|502139566|ref|XM_004503761.1|	PREDICTED: Cicer arietinum uncharacterized LOC101502675 (LOC101502675), mRNA GeneID:101502675	1.91961	'not assigned.unknown'
503	CC_gi|297443799|gb|EZ668789.1|	TSA: Cajanus cajan cultivar Asha contig20925.Asha mRNA sequence	1.94456	'not assigned.unknown'
504	CA_gi|502124915|ref|XM_004498666.1|	PREDICTED: Cicer arietinum extensin-2-like (LOC101507602), mRNA GeneID:101507602	1.95592	'not assigned.unknown'
505	CA_gi|502104434|ref|XM_004492482.1|	PREDICTED: Cicer arietinum stress response protein NST1-like (LOC101490566), mRNA GeneID:101490566	1.97997	'not assigned.unknown'
506	LJ_gi|388506479|gb|BT141512.1|	Lotus japonicus clone JCVI-FLLj-14C17 unknown mRNA	2.00596	'not assigned.unknown'
507	CA_gi|502171631|ref|XM_004515016.1|	PREDICTED: Cicer arietinum uncharacterized LOC101495106 (LOC101495106), mRNA GeneID:101495106	2.01595	'not assigned.unknown'
508	CA_gi|502104581|ref|XM_004492528.1|	PREDICTED: Cicer arietinum flocculation protein FLO11-like (LOC101505745), mRNA GeneID:101505745	2.02833	'not assigned.unknown'
509	CA_gi|502149325|ref|XM_004507426.1|	PREDICTED: Cicer arietinum yae1 domain-containing protein 1-like (LOC101489867), mRNA GeneID:101489867	2.03244	'not assigned.unknown'
510	CA_gi|502127348|ref|XM_004499611.1|	PREDICTED: Cicer arietinum probable glucan 1,3-beta-glucosidase A-like (LOC101508234), mRNA GeneID:101508234	2.06486	'not assigned.unknown'
511	CA_gi|502080574|ref|XM_004486551.1|	PREDICTED: Cicer arietinum protein cgi121-like (LOC101495265), mRNA GeneID:101495265	2.09491	'not assigned.unknown'
512	CA_gi|502150103|ref|XM_004507733.1|	PREDICTED: Cicer arietinum uncharacterized LOC101504305 (LOC101504305), mRNA GeneID:101504305	2.1055	'not assigned.unknown'
513	CA_gi|502149383|ref|XM_004507449.1|	PREDICTED: Cicer arietinum TATA box-binding protein-associated factor RNA polymerase I subunit B-like (LOC101496576), mRNA GeneID:101496576	2.11216	'not assigned.unknown'
514	GM_gi|356511880|ref|XM_003524602.1|	PREDICTED: Glycine max uncharacterized protein LOC100800286 (LOC100800286), mRNA	2.12759	'not assigned.unknown'
515	CA_gi|502172894|ref|XM_004515156.1|	PREDICTED: Cicer arietinum uncharacterized LOC101496302 (LOC101496302), mRNA GeneID:101496302	2.12995	'not assigned.unknown'
516	CA_gi|502150898|ref|XM_004508122.1|	PREDICTED: Cicer arietinum pathogenesis-related protein STH-2-like (LOC101512575), mRNA GeneID:101512575	2.15078	'not assigned.unknown'
517	CA_gi|502081944|ref|XM_004486961.1|	PREDICTED: Cicer arietinum uncharacterized LOC101511700 (LOC101511700), mRNA GeneID:101511700	2.20236	'not assigned.unknown'
518	CA_gi|502145659|ref|XM_004506065.1|	PREDICTED: Cicer arietinum uncharacterized LOC101499713 (LOC101499713), mRNA GeneID:101499713	2.22355	'not assigned.unknown'
519	CA_gi|502090214|ref|XM_004489101.1|	PREDICTED: Cicer arietinum polyvinylalcohol dehydrogenase-like (LOC101489683), mRNA GeneID:101489683	2.22836	'not assigned.unknown'
520	CA_gi|502138319|ref|XM_004503304.1|	PREDICTED: Cicer arietinum uncharacterized LOC101496342 (LOC101496342), mRNA GeneID:101496342	2.22836	'not assigned.unknown'
521	CA_gi|502124292|ref|XM_004498408.1|	PREDICTED: Cicer arietinum nuclear pore complex protein Nup85-like (LOC101503070), mRNA GeneID:101503070	2.23325	'not assigned.unknown'
522	CA_gi|502153384|ref|XM_004509265.1|	PREDICTED: Cicer arietinum uncharacterized LOC101508710 (LOC101508710), mRNA GeneID:101508710	2.24043	'not assigned.unknown'
523	CA_gi|502141155|ref|XM_004504410.1|	PREDICTED: Cicer arietinum uncharacterized LOC101499908 (LOC101499908), mRNA GeneID:101499908	2.24543	'not assigned.unknown'
524	MT_AET00953	cdna:novel chromosome:GCA_000219495.1:5:41796002:41796811:-1 gene:MTR_5g097820 transcript:AET00953 description:"F-box/kelch-repeat protein "	2.2575	'not assigned.unknown'
525	CA_gi|502080334|ref|XM_004486474.1|	PREDICTED: Cicer arietinum desiccation-related protein PCC13-62-like (LOC101493984), mRNA GeneID:101493984	2.28209	'not assigned.unknown'
526	CA_gi|502161836|ref|XM_004512243.1|	PREDICTED: Cicer arietinum uncharacterized LOC101509048 (LOC101509048), mRNA GeneID:101509048	2.29313	'not assigned.unknown'
527	CC_gi|297456787|gb|EZ681702.1|	TSA: Cajanus cajan cultivar Asha contig33838.Asha mRNA sequence	2.29313	'not assigned.unknown'
528	CA_gi|502105753|ref|XM_004492822.1|	PREDICTED: Cicer arietinum uncharacterized LOC101493927 (LOC101493927), mRNA GeneID:101493927	2.29752	'not assigned.unknown'
529	CA_gi|502121945|ref|XM_004497446.1|	PREDICTED: Cicer arietinum uncharacterized LOC101503850 (LOC101503850), mRNA GeneID:101503850	2.32789	'not assigned.unknown'
530	MT_AES78953	cdna:novel chromosome:GCA_000219495.1:7:13276270:13280475:1 gene:MTR_7g051450 transcript:AES78953 description:"Putative uncharacterized protein "	2.32789	'not assigned.unknown'
531	CA_gi|502090300|ref|XM_004489127.1|	PREDICTED: Cicer arietinum uncharacterized LOC101499211 (LOC101499211), mRNA GeneID:101499211	2.35764	'not assigned.unknown'
532	CA_gi|502079203|ref|XM_004486130.1|	PREDICTED: Cicer arietinum uncharacterized LOC101511259 (LOC101511259), mRNA GeneID:101511259	2.36184	'not assigned.unknown'
533	CA_gi|502160356|ref|XM_004511661.1|	PREDICTED: Cicer arietinum uncharacterized LOC101511290 (LOC101511290), mRNA GeneID:101511290	2.42743	'not assigned.unknown'
534	CA_gi|502131504|ref|XM_004500949.1|	PREDICTED: Cicer arietinum uncharacterized LOC101501386 (LOC101501386), mRNA GeneID:101501386	2.43481	'not assigned.unknown'
535	CA_gi|502150892|ref|XM_004508119.1|	PREDICTED: Cicer arietinum ABA-responsive protein ABR18-like (LOC101511589), mRNA GeneID:101511589	2.43665	'not assigned.unknown'
536	CA_gi|502151429|ref|XM_004508380.1|	PREDICTED: Cicer arietinum uncharacterized LOC101490430 (LOC101490430), mRNA GeneID:101490430	2.44337	'not assigned.unknown'
537	LJ_gi|388509727|gb|BT143136.1|	Lotus japonicus clone JCVI-FLLj-12E7 unknown mRNA	2.44337	'not assigned.unknown'
538	CA_gi|502079107|ref|XM_004486100.1|	PREDICTED: Cicer arietinum uncharacterized LOC101500677 (LOC101500677), mRNA GeneID:101500677	2.46539	'not assigned.unknown'
539	GM_gi|356577473|ref|XM_003556802.1|	PREDICTED: Glycine max uncharacterized protein LOC100782632 (LOC100782632), mRNA	2.46539	'not assigned.unknown'
540	CA_gi|502109812|ref|XM_004493676.1|	PREDICTED: Cicer arietinum uncharacterized LOC101501573 (LOC101501573), mRNA GeneID:101501573	2.46782	'not assigned.unknown'
541	CA_gi|502134250|ref|XM_004501994.1|	PREDICTED: Cicer arietinum uncharacterized LOC101507726 (LOC101507726), mRNA GeneID:101507726	2.49782	'not assigned.unknown'
542	CA_gi|502099062|ref|XM_004491323.1|	PREDICTED: Cicer arietinum uncharacterized LOC101497686 (LOC101497686), mRNA GeneID:101497686	2.50846	'not assigned.unknown'
543	CA_gi|502080746|ref|XM_004486609.1|	PREDICTED: Cicer arietinum uncharacterized LOC101513086 (LOC101513086), mRNA GeneID:101513086	2.55028	'not assigned.unknown'
544	CA_gi|502150099|ref|XM_004507731.1|	PREDICTED: Cicer arietinum uncharacterized LOC101503656 (LOC101503656), mRNA GeneID:101503656	2.55028	'not assigned.unknown'
545	LJ_gi|388512644|gb|BT144590.1|	Lotus japonicus clone JCVI-FLLj-18E14 unknown mRNA	2.55028	'not assigned.unknown'
546	CA_gi|502126633|ref|XM_004499323.1|	PREDICTED: Cicer arietinum uncharacterized LOC101501502 (LOC101501502), mRNA GeneID:101501502	2.55028	'not assigned.unknown'
547	CA_gi|502167885|ref|XM_004514216.1|	PREDICTED: Cicer arietinum albumin-1 D-like (LOC101509384), mRNA GeneID:101509384	2.60091	'not assigned.unknown'
548	CA_gi|502118855|ref|XM_004496363.1|	PREDICTED: Cicer arietinum uncharacterized LOC101507276 (LOC101507276), mRNA GeneID:101507276	2.6174	'not assigned.unknown'
549	MT_AES76529	cdna:known chromosome:GCA_000219495.1:6:18345316:18346543:-1 gene:MTR_6g080850 transcript:AES76529 description:"Cotton fiber expressed protein "	2.6174	'not assigned.unknown'
550	CA_gi|502158908|ref|XM_004511265.1|	PREDICTED: Cicer arietinum uncharacterized LOC101498896 (LOC101498896), mRNA GeneID:101498896	2.62335	'not assigned.unknown'
551	CA_gi|502111874|ref|XM_004494133.1|	PREDICTED: Cicer arietinum uncharacterized LOC101512495 (LOC101512495), mRNA GeneID:101512495	2.64982	'not assigned.unknown'
552	CA_gi|502098493|ref|XM_004491190.1|	PREDICTED: Cicer arietinum uncharacterized LOC101506584 (LOC101506584), mRNA GeneID:101506584	2.69712	'not assigned.unknown'
553	CA_gi|502095039|ref|XM_004490303.1|	PREDICTED: Cicer arietinum uncharacterized LOC101497350 (LOC101497350), mRNA GeneID:101497350	2.7064	'not assigned.unknown'
554	CA_gi|502142981|ref|XM_004505116.1|	PREDICTED: Cicer arietinum uncharacterized LOC101514167 (LOC101514167), mRNA GeneID:101514167	2.70914	'not assigned.unknown'
555	CA_gi|502117775|ref|XM_004495883.1|	PREDICTED: Cicer arietinum uncharacterized LOC101515328 (LOC101515328), mRNA GeneID:101515328	2.72021	'not assigned.unknown'
556	CA_gi|502126356|ref|XM_004499220.1|	PREDICTED: Cicer arietinum uncharacterized LOC101496217 (LOC101496217), mRNA GeneID:101496217	2.74293	'not assigned.unknown'
557	LJ_gi|388491389|gb|BT133966.1|	Lotus japonicus clone JCVI-FLLj-21K7 unknown mRNA	2.74293	'not assigned.unknown'
558	CA_gi|502081813|ref|XM_004486920.1|	PREDICTED: Cicer arietinum uncharacterized LOC101499724 (LOC101499724), mRNA GeneID:101499724	2.77268	'not assigned.unknown'
559	CA_gi|502155781|ref|XM_004510133.1|	PREDICTED: Cicer arietinum protein FRIGIDA-like (LOC101499533), mRNA GeneID:101499533	2.79184	'not assigned.unknown'
560	CA_gi|502127776|ref|XM_004499773.1|	PREDICTED: Cicer arietinum subtilisin inhibitor 1-like (LOC101488426), mRNA GeneID:101488426	2.83039	'not assigned.unknown'
561	CA_gi|502140099|ref|XM_004504000.1|	PREDICTED: Cicer arietinum uncharacterized LOC101501615 (LOC101501615), transcript variant X1, mRNA GeneID:101501615	2.83039	'not assigned.unknown'
562	CA_gi|502181526|ref|XM_004516768.1|	PREDICTED: Cicer arietinum uncharacterized LOC101493421 (LOC101493421), mRNA GeneID:101493421	2.83039	'not assigned.unknown'
563	CA_gi|502153160|ref|XM_004509181.1|	PREDICTED: Cicer arietinum uncharacterized LOC101508599 (LOC101508599), mRNA GeneID:101508599	2.84727	'not assigned.unknown'
564	CA_gi|502133165|ref|XM_004501615.1|	PREDICTED: Cicer arietinum bet1-like protein At4g14600-like (LOC101492557), mRNA GeneID:101492557	2.85841	'not assigned.unknown'
565	CA_gi|502121668|ref|XM_004497348.1|	PREDICTED: Cicer arietinum non-structural maintenance of chromosome element 4-like (LOC101498844), mRNA GeneID:101498844	2.85841	'not assigned.unknown'
566	CA_gi|502150554|ref|XM_004507953.1|	PREDICTED: Cicer arietinum uncharacterized LOC101514621 (LOC101514621), mRNA GeneID:101514621	2.85841	'not assigned.unknown'
567	CC_gi|297451215|gb|EZ676205.1|	TSA: Cajanus cajan cultivar Asha contig28341.Asha mRNA sequence	2.85841	'not assigned.unknown'
568	CA_gi|502134436|ref|XM_004502063.1|	PREDICTED: Cicer arietinum protein MODIFIER OF SNC1 1-like (LOC101502670), mRNA GeneID:101502670	2.87221	'not assigned.unknown'
569	CA_gi|502152927|ref|XM_004509100.1|	PREDICTED: Cicer arietinum uncharacterized LOC101508173 (LOC101508173), mRNA GeneID:101508173	2.88589	'not assigned.unknown'
570	CA_gi|502082425|ref|XM_004487106.1|	PREDICTED: Cicer arietinum uncharacterized LOC101502056 (LOC101502056), mRNA GeneID:101502056	2.91285	'not assigned.unknown'
571	CA_gi|502103635|ref|XM_004492273.1|	PREDICTED: Cicer arietinum uncharacterized LOC101498909 (LOC101498909), mRNA GeneID:101498909	2.91285	'not assigned.unknown'
572	CA_gi|502141580|ref|XM_004504495.1|	PREDICTED: Cicer arietinum uncharacterized LOC101503541 (LOC101503541), mRNA GeneID:101503541	2.91285	'not assigned.unknown'
573	CA_gi|502153629|ref|XM_004509352.1|	PREDICTED: Cicer arietinum UPF0548 protein At2g17695-like (LOC101507966), transcript variant X1, mRNA GeneID:101507966	2.91285	'not assigned.unknown'
574	CA_gi|502155924|ref|XM_004510183.1|	PREDICTED: Cicer arietinum uncharacterized LOC101489146 (LOC101489146), mRNA GeneID:101489146	2.91285	'not assigned.unknown'
575	LJ_gi|388502219|gb|BT139381.1|	Lotus japonicus clone JCVI-FLLj-17I4 unknown mRNA	2.93557	'not assigned.unknown'
576	CA_gi|502159884|ref|XM_004511506.1|	PREDICTED: Cicer arietinum uncharacterized LOC101492271 (LOC101492271), mRNA GeneID:101492271	2.99086	'not assigned.unknown'
577	MT_AES74940	cdna:novel chromosome:GCA_000219495.1:6:4147464:4148234:1 gene:MTR_6g015150 transcript:AES74940 description:"Uncharacterized protein "	2.99086	'not assigned.unknown'
578	CA_gi|502134413|ref|XM_004502054.1|	PREDICTED: Cicer arietinum flocculation protein FLO11-like (LOC101498628), mRNA GeneID:101498628	3.01595	'not assigned.unknown'
579	CA_gi|502114285|ref|XM_004494863.1|	PREDICTED: Cicer arietinum uncharacterized LOC101489606 (LOC101489606), partial mRNA GeneID:101489606	3.06486	'not assigned.unknown'
580	CA_gi|502143871|ref|XM_004505442.1|	PREDICTED: Cicer arietinum uncharacterized LOC101511252 (LOC101511252), mRNA GeneID:101511252	3.06486	'not assigned.unknown'
581	CA_gi|502156229|ref|XM_004510314.1|	PREDICTED: Cicer arietinum uncharacterized LOC101506575 (LOC101506575), mRNA GeneID:101506575	3.06486	'not assigned.unknown'
582	GM_gi|351721157|ref|NM_001250271.1|	Glycine max cyclin-dependent kinase inhibitor 1;1 (LOC547743), mRNA	3.06486	'not assigned.unknown'
583	CA_gi|502100279|ref|XM_004491621.1|	PREDICTED: Cicer arietinum uncharacterized LOC101511294 (LOC101511294), mRNA GeneID:101511294	3.07735	'not assigned.unknown'
584	CA_gi|502083647|ref|XM_004487465.1|	PREDICTED: Cicer arietinum uncharacterized LOC101513840 (LOC101513840), mRNA GeneID:101513840	3.11216	'not assigned.unknown'
585	CA_gi|502140028|ref|XM_004503968.1|	PREDICTED: Cicer arietinum uncharacterized LOC101491153 (LOC101491153), mRNA GeneID:101491153	3.11216	'not assigned.unknown'
586	CA_gi|502154743|ref|XM_004509758.1|	PREDICTED: Cicer arietinum uncharacterized LOC101514843 (LOC101514843), mRNA GeneID:101514843	3.11216	'not assigned.unknown'
587	CA_gi|502082051|ref|XM_004486994.1|	PREDICTED: Cicer arietinum ruBisCO-associated protein-like (LOC101495044), mRNA GeneID:101495044	3.13525	'not assigned.unknown'
588	CA_gi|502109611|ref|XM_004493628.1|	PREDICTED: Cicer arietinum uncharacterized LOC101510231 (LOC101510231), mRNA GeneID:101510231	3.15797	'not assigned.unknown'
589	CA_gi|502097583|ref|XM_004490971.1|	PREDICTED: Cicer arietinum 1-aminocyclopropane-1-carboxylate oxidase 2-like (LOC101515623), mRNA GeneID:101515623	3.17589	'not assigned.unknown'
590	LJ_gi|292787993|dbj|AK338953.1|	Lotus japonicus cDNA, clone: LjFL3-027-BD07, HTC	3.17589	'not assigned.unknown'
591	CA_gi|502176399|ref|XM_004515809.1|	PREDICTED: Cicer arietinum uncharacterized LOC101503182 (LOC101503182), mRNA GeneID:101503182	3.21542	'not assigned.unknown'
592	CC_gi|297407542|gb|EZ640123.1|	TSA: Cajanus cajan cultivar UPAS 120 contig22406.UPAS mRNA sequence	3.23935	'not assigned.unknown'
593	CC_gi|297431673|gb|EZ656767.1|	TSA: Cajanus cajan cultivar Asha contig08903.Asha mRNA sequence	3.26649	'not assigned.unknown'
594	CA_gi|502078986|ref|XM_004486060.1|	PREDICTED: Cicer arietinum transmembrane protein 45B-like (LOC101515462), mRNA GeneID:101515462	3.28725	'not assigned.unknown'
595	CA_gi|502139743|ref|XM_004503826.1|	PREDICTED: Cicer arietinum uncharacterized LOC101500017 (LOC101500017), mRNA GeneID:101500017	3.28725	'not assigned.unknown'
596	CA_gi|502141778|ref|XM_004504577.1|	PREDICTED: Cicer arietinum uncharacterized LOC101501515 (LOC101501515), mRNA GeneID:101501515	3.31582	'not assigned.unknown'
597	CA_gi|502112475|ref|XM_004494286.1|	PREDICTED: Cicer arietinum spermatogenesis associated 20 (SPATA20), mRNA GeneID:101503487	3.32789	'not assigned.unknown'
598	CA_gi|502142520|ref|XM_004504941.1|	PREDICTED: Cicer arietinum protein POLLEN DEFECTIVE IN GUIDANCE 1-like (LOC101513821), mRNA GeneID:101513821	3.38678	'not assigned.unknown'
599	CA_gi|502125769|ref|XM_004498999.1|	PREDICTED: Cicer arietinum uncharacterized LOC101506002 (LOC101506002), mRNA GeneID:101506002	3.40589	'not assigned.unknown'
600	CA_gi|502147771|ref|XM_004506852.1|	PREDICTED: Cicer arietinum uncharacterized LOC101507324 (LOC101507324), mRNA GeneID:101507324	3.40589	'not assigned.unknown'
601	CA_gi|502149621|ref|XM_004507545.1|	PREDICTED: Cicer arietinum uncharacterized LOC101499727 (LOC101499727), mRNA GeneID:101499727	3.41535	'not assigned.unknown'
602	CA_gi|502151199|ref|XM_004508268.1|	PREDICTED: Cicer arietinum uncharacterized LOC101510745 (LOC101510745), mRNA GeneID:101510745	3.44337	'not assigned.unknown'
603	CA_gi|502177720|ref|XM_004516048.1|	PREDICTED: Cicer arietinum uncharacterized LOC101499574 (LOC101499574), mRNA GeneID:101499574	3.44337	'not assigned.unknown'
604	CA_gi|502111723|ref|XM_004494090.1|	PREDICTED: Cicer arietinum uncharacterized LOC101499859 (LOC101499859), mRNA GeneID:101499859	3.47085	'not assigned.unknown'
605	CA_gi|502134336|ref|XM_004502025.1|	PREDICTED: Cicer arietinum endoplasmic reticulum-Golgi intermediate compartment protein 3-like (LOC101489641), mRNA GeneID:101489641	3.47989	'not assigned.unknown'
606	CA_gi|502086362|ref|XM_004488137.1|	PREDICTED: Cicer arietinum uncharacterized LOC101501737 (LOC101501737), transcript variant X2, mRNA GeneID:101501737	3.49782	'not assigned.unknown'
607	CA_gi|502116110|ref|XM_004495257.1|	PREDICTED: Cicer arietinum CASP-like protein At3g23200-like (LOC101514884), mRNA GeneID:101514884	3.49782	'not assigned.unknown'
608	CA_gi|502157948|ref|XM_004510911.1|	PREDICTED: Cicer arietinum uncharacterized LOC101490445 (LOC101490445), transcript variant X1, mRNA GeneID:101490445	3.49782	'not assigned.unknown'
609	MT_AES91774	cdna:novel chromosome:GCA_000219495.1:4:40994428:40996740:-1 gene:MTR_4g118750 transcript:AES91774 description:"Acyl carrier protein "	3.52429	'not assigned.unknown'
610	CA_gi|502176996|ref|XM_004515928.1|	PREDICTED: Cicer arietinum uncharacterized LOC101495323 (LOC101495323), mRNA GeneID:101495323	3.55028	'not assigned.unknown'
611	CA_gi|502078983|ref|XM_004486059.1|	PREDICTED: Cicer arietinum putative F-box protein At3g17480-like (LOC101515143), mRNA GeneID:101515143	3.6174	'not assigned.unknown'
612	CA_gi|502133815|ref|XM_004501844.1|	PREDICTED: Cicer arietinum uncharacterized LOC101490503 (LOC101490503), mRNA GeneID:101490503	3.64982	'not assigned.unknown'
613	CA_gi|502151083|ref|XM_004508213.1|	PREDICTED: Cicer arietinum uncharacterized LOC101493781 (LOC101493781), mRNA GeneID:101493781	3.68153	'not assigned.unknown'
614	CA_gi|502155895|ref|XM_004510173.1|	PREDICTED: Cicer arietinum uncharacterized LOC101513106 (LOC101513106), mRNA GeneID:101513106	3.68153	'not assigned.unknown'
615	CA_gi|502117642|ref|XM_004495831.1|	PREDICTED: Cicer arietinum uncharacterized LOC101497393 (LOC101497393), mRNA GeneID:101497393	3.74293	'not assigned.unknown'
616	CA_gi|502151209|ref|XM_004508272.1|	PREDICTED: Cicer arietinum uncharacterized LOC101512577 (LOC101512577), mRNA GeneID:101512577	3.74293	'not assigned.unknown'
617	CA_gi|502163741|ref|XM_004512877.1|	PREDICTED: Cicer arietinum uncharacterized LOC101503361 (LOC101503361), mRNA GeneID:101503361	3.78732	'not assigned.unknown'
618	CA_gi|502131296|ref|XM_004500882.1|	PREDICTED: Cicer arietinum nucleolar protein 58-like (LOC101506427), mRNA GeneID:101506427	3.80902	'not assigned.unknown'
619	CA_gi|502151892|ref|XM_004508608.1|	PREDICTED: Cicer arietinum mitochondrial import receptor subunit TOM5 homolog (LOC101511174), mRNA GeneID:101511174	3.83039	'not assigned.unknown'
620	CA_gi|502093481|ref|XM_004489900.1|	PREDICTED: Cicer arietinum tetratricopeptide repeat protein 38-like (LOC101488574), transcript variant X1, mRNA GeneID:101488574	3.91285	'not assigned.unknown'
621	CA_gi|502087862|ref|XM_004488607.1|	PREDICTED: Cicer arietinum 60S ribosomal protein L18a-1-like (LOC101498883), mRNA GeneID:101498883	3.95238	'not assigned.unknown'
622	CA_gi|502092073|ref|XM_004489649.1|	PREDICTED: Cicer arietinum uncharacterized LOC101509787 (LOC101509787), mRNA GeneID:101509787	3.95238	'not assigned.unknown'
623	CA_gi|502089663|ref|XM_004488923.1|	PREDICTED: Cicer arietinum alpha-amylase/subtilisin inhibitor-like (LOC101508812), mRNA GeneID:101508812	4.00972	'not assigned.unknown'
624	CA_gi|502113781|ref|XM_004494700.1|	PREDICTED: Cicer arietinum uncharacterized LOC101491219 (LOC101491219), mRNA GeneID:101491219	4.02833	'not assigned.unknown'
625	CA_gi|502107228|ref|XM_004493142.1|	PREDICTED: Cicer arietinum protein LHCP TRANSLOCATION DEFECT-like (LOC101491950), mRNA GeneID:101491950	4.1075	'not assigned.unknown'
626	CA_gi|502125709|ref|XM_004498977.1|	PREDICTED: Cicer arietinum uncharacterized LOC101499271 (LOC101499271), mRNA GeneID:101499271	4.13525	'not assigned.unknown'
627	CA_gi|502127227|ref|XM_004499555.1|	PREDICTED: Cicer arietinum uncharacterized LOC101515436 (LOC101515436), mRNA GeneID:101515436	4.22406	'not assigned.unknown'
628	CA_gi|502084944|ref|XM_004487742.1|	PREDICTED: Cicer arietinum leucine-rich repeat extensin-like protein 3-like (LOC101498213), mRNA GeneID:101498213	4.23478	'not assigned.unknown'
629	CA_gi|502137942|ref|XM_004503179.1|	PREDICTED: Cicer arietinum nematode resistance protein-like HSPRO2-like (LOC101512092), mRNA GeneID:101512092	4.23478	'not assigned.unknown'
630	CA_gi|502181460|ref|XM_004516752.1|	PREDICTED: Cicer arietinum uncharacterized LOC101513048 (LOC101513048), mRNA GeneID:101513048	4.23478	'not assigned.unknown'
631	CA_gi|502128049|ref|XM_004499862.1|	PREDICTED: Cicer arietinum uncharacterized LOC101498180 (LOC101498180), mRNA GeneID:101498180	4.34284	'not assigned.unknown'
632	CA_gi|502141018|ref|XM_004504354.1|	PREDICTED: Cicer arietinum glucuronoxylan 4-O-methyltransferase 1-like (LOC101507524), mRNA GeneID:101507524	4.38678	'not assigned.unknown'
633	CA_gi|502117175|ref|XM_004495672.1|	PREDICTED: Cicer arietinum uncharacterized LOC101503283 (LOC101503283), mRNA GeneID:101503283	4.44337	'not assigned.unknown'
634	CA_gi|502112221|ref|XM_004494211.1|	PREDICTED: Cicer arietinum uncharacterized LOC101508746 (LOC101508746), mRNA GeneID:101508746	4.61329	'not assigned.unknown'
635	CA_gi|502128965|ref|XM_004500081.1|	PREDICTED: Cicer arietinum microtubule-associated protein TORTIFOLIA1-like (LOC101509953), mRNA GeneID:101509953	4.67367	'not assigned.unknown'
636	CA_gi|502150890|ref|XM_004508118.1|	PREDICTED: Cicer arietinum ABA-responsive protein ABR18-like (LOC101511270), mRNA GeneID:101511270	4.69699	'not assigned.unknown'
637	CA_gi|502176234|ref|XM_004515772.1|	PREDICTED: Cicer arietinum uncharacterized LOC101491129 (LOC101491129), mRNA GeneID:101491129	4.69712	'not assigned.unknown'
638	CC_gi|297454331|gb|EZ679321.1|	TSA: Cajanus cajan cultivar Asha contig31457.Asha mRNA sequence	4.74293	'not assigned.unknown'
639	CA_gi|502077799|ref|XM_004485691.1|	PREDICTED: Cicer arietinum polyphenol oxidase A1, chloroplastic-like (LOC101512236), mRNA GeneID:101512236	4.78002	'not assigned.unknown'
640	CA_gi|502143337|ref|XM_004505246.1|	PREDICTED: Cicer arietinum UPF0047 protein YjbQ-like (LOC101499091), mRNA GeneID:101499091	4.88589	'not assigned.unknown'
641	CA_gi|502121005|ref|XM_004497099.1|	PREDICTED: Cicer arietinum uncharacterized LOC101490916 (LOC101490916), mRNA GeneID:101490916	4.99086	'not assigned.unknown'
642	CA_gi|502142997|ref|XM_004505121.1|	PREDICTED: Cicer arietinum uncharacterized LOC101488543 (LOC101488543), mRNA GeneID:101488543	5.06486	'not assigned.unknown'
643	CA_gi|502126264|ref|XM_004499185.1|	PREDICTED: Cicer arietinum uncharacterized LOC101511337 (LOC101511337), transcript variant X1, mRNA GeneID:101511337	5.15232	'not assigned.unknown'
644	CA_gi|502077927|ref|XM_004485730.1|	PREDICTED: Cicer arietinum uncharacterized LOC101496996 (LOC101496996), mRNA GeneID:101496996	5.15797	'not assigned.unknown'
645	CA_gi|502119455|ref|XM_004496569.1|	PREDICTED: Cicer arietinum uncharacterized LOC101515544 (LOC101515544), mRNA GeneID:101515544	5.28209	'not assigned.unknown'
646	CA_gi|502169508|ref|XM_004514566.1|	PREDICTED: Cicer arietinum uncharacterized LOC101504894 (LOC101504894), mRNA GeneID:101504894	5.28982	'not assigned.unknown'
647	LJ_gi|292727876|dbj|AK336498.1|	Lotus japonicus cDNA, clone: LjFL1-007-BD09, HTC	5.52429	'not assigned.unknown'
648	CA_gi|502149710|ref|XM_004507579.1|	PREDICTED: Cicer arietinum uncharacterized LOC101511371 (LOC101511371), mRNA GeneID:101511371	5.63045	'not assigned.unknown'
649	CA_gi|502154161|ref|XM_004509549.1|	PREDICTED: Cicer arietinum defensin J1-2-like (LOC101490338), mRNA GeneID:101490338	5.71255	'not assigned.unknown'
650	CA_gi|502107154|ref|XM_004493118.1|	PREDICTED: Cicer arietinum DNA ligase 1-like (LOC101511741), mRNA GeneID:101511741	5.7653	'not assigned.unknown'
651	CA_gi|502135617|ref|XM_004502338.1|	PREDICTED: Cicer arietinum uncharacterized LOC101512323 (LOC101512323), mRNA GeneID:101512323	5.81439	'not assigned.unknown'
652	CA_gi|502163749|ref|XM_004512880.1|	PREDICTED: Cicer arietinum dehydrin DHN3-like (LOC101504337), mRNA GeneID:101504337	5.83122	'not assigned.unknown'
653	CA_gi|502153285|ref|XM_004509228.1|	PREDICTED: Cicer arietinum GTPase Era-like (LOC101495710), transcript variant X1, mRNA GeneID:101495710	5.84447	'not assigned.unknown'
654	CA_gi|502179218|ref|XM_004516335.1|	PREDICTED: Cicer arietinum uncharacterized LOC101499367 (LOC101499367), mRNA GeneID:101499367	5.85667	'not assigned.unknown'
655	CA_gi|502160564|ref|XM_004511731.1|	PREDICTED: Cicer arietinum uncharacterized LOC101505622 (LOC101505622), mRNA GeneID:101505622	5.86187	'not assigned.unknown'
656	CA_gi|502141903|ref|XM_004504638.1|	PREDICTED: Cicer arietinum uncharacterized LOC101493763 (LOC101493763), mRNA GeneID:101493763	6.01595	'not assigned.unknown'
657	CA_gi|502100951|ref|XM_004491722.1|	PREDICTED: Cicer arietinum uncharacterized LOC101494653 (LOC101494653), mRNA GeneID:101494653	6.06486	'not assigned.unknown'
658	CA_gi|502122198|ref|XM_004497571.1|	PREDICTED: Cicer arietinum biorientation of chromosomes in cell division protein 1-like 1-like (LOC101496099), mRNA GeneID:101496099	6.12663	'not assigned.unknown'
659	CA_gi|502171910|ref|XM_004515067.1|	PREDICTED: Cicer arietinum extensin-2-like (LOC101513033), mRNA GeneID:101513033	6.12663	'not assigned.unknown'
660	CA_gi|502151334|ref|XM_004508333.1|	PREDICTED: Cicer arietinum uncharacterized LOC101503439 (LOC101503439), mRNA GeneID:101503439	6.24277	'not assigned.unknown'
661	CA_gi|502080280|ref|XM_004486458.1|	PREDICTED: Cicer arietinum uncharacterized LOC101488552 (LOC101488552), transcript variant X1, mRNA GeneID:101488552	6.34284	'not assigned.unknown'
662	CA_gi|502111135|ref|XM_004493908.1|	PREDICTED: Cicer arietinum uncharacterized LOC101492513 (LOC101492513), mRNA GeneID:101492513	6.57582	'not assigned.unknown'
663	CA_gi|502161096|ref|XM_004511967.1|	PREDICTED: Cicer arietinum uncharacterized LOC101495730 (LOC101495730), mRNA GeneID:101495730	6.62557	'not assigned.unknown'
664	CA_gi|502160161|ref|XM_004511597.1|	PREDICTED: Cicer arietinum uncharacterized LOC101492820 (LOC101492820), mRNA GeneID:101492820	6.68153	'not assigned.unknown'
665	CA_gi|502152765|ref|XM_004509026.1|	PREDICTED: Cicer arietinum uncharacterized LOC101512352 (LOC101512352), mRNA GeneID:101512352	6.79821	'not assigned.unknown'
666	CA_gi|502123916|ref|XM_004498253.1|	PREDICTED: Cicer arietinum leucine-rich repeat extensin-like protein 3-like (LOC101503624), mRNA GeneID:101503624	6.84096	'not assigned.unknown'
667	MT_AES96053	cdna:novel chromosome:GCA_000219495.1:5:13648702:13649681:1 gene:MTR_5g032670 transcript:AES96053 description:"Putative uncharacterized protein "	6.9426	'not assigned.unknown'
668	CA_gi|502146679|ref|XM_004506501.1|	PREDICTED: Cicer arietinum putative cell wall protein-like (LOC101508692), mRNA GeneID:101508692	7.10048	'not assigned.unknown'
669	CA_gi|502131985|ref|XM_004501126.1|	PREDICTED: Cicer arietinum eukaryotic translation initiation factor 3 subunit L-like (LOC101505889), mRNA GeneID:101505889	7.2691	'not assigned.unknown'
670	CA_gi|502127959|ref|XM_004499834.1|	PREDICTED: Cicer arietinum photosystem II 5 kDa protein, chloroplastic-like (LOC101512313), mRNA GeneID:101512313	7.43409	'not assigned.unknown'
671	CA_gi|502085741|ref|XM_004487935.1|	PREDICTED: Cicer arietinum uncharacterized LOC101510305 (LOC101510305), mRNA GeneID:101510305	7.64077	'not assigned.unknown'
672	CA_gi|502094382|ref|XM_004490148.1|	PREDICTED: Cicer arietinum protein SPIRAL1-like 2-like (LOC101491188), mRNA GeneID:101491188	7.70679	'not assigned.unknown'
673	CA_gi|502118981|ref|XM_004496409.1|	PREDICTED: Cicer arietinum keratin, type I cytoskeletal 9-like (LOC101493413), mRNA GeneID:101493413	8.21359	'not assigned.unknown'
674	CA_gi|502149170|ref|XM_004507363.1|	PREDICTED: Cicer arietinum uncharacterized LOC101495589 (LOC101495589), mRNA GeneID:101495589	9.10048	'not assigned.unknown'
675	CA_gi|502158041|ref|XM_004510950.1|	PREDICTED: Cicer arietinum repetitive proline-rich cell wall protein 1-like (LOC101505940), mRNA GeneID:101505940	9.80565	'not assigned.unknown'
676	CA_gi|502150852|ref|XM_004508099.1|	PREDICTED: Cicer arietinum uncharacterized LOC101505591 (LOC101505591), mRNA GeneID:101505591	10.3521	'not assigned.unknown'
677	CA_gi|502155010|ref|XM_004509871.1|	PREDICTED: Cicer arietinum AMP deaminase-like (LOC101503128), mRNA GeneID:101503128	1.421	'nucleotide metabolism.degradation'
678	CA_gi|502141843|ref|XM_004504609.1|	PREDICTED: Cicer arietinum SAL1 phosphatase-like (LOC101512228), mRNA GeneID:101512228	2.52054	'nucleotide metabolism.degradation'
679	CA_gi|502146256|ref|XM_004506315.1|	PREDICTED: Cicer arietinum probable adenylate kinase 2, chloroplastic-like (LOC101509210), mRNA GeneID:101509210	1.03021	'nucleotide metabolism.phosphotransfer and pyrophosphatases.adenylate kinase'
680	CA_gi|502111014|ref|XM_004493877.1|	PREDICTED: Cicer arietinum probable adenylate kinase 1, chloroplastic-like (LOC101510129), mRNA GeneID:101510129	5.60091	'nucleotide metabolism.phosphotransfer and pyrophosphatases.adenylate kinase'
681	CA_gi|502161181|ref|XM_004512009.1|	PREDICTED: Cicer arietinum soluble inorganic pyrophosphatase-like (LOC101509046), mRNA GeneID:101509046	1.17102	'nucleotide metabolism.phosphotransfer and pyrophosphatases.misc'
682	CA_gi|502176243|ref|XM_004515774.1|	PREDICTED: Cicer arietinum nucleoside diphosphate kinase 2, chloroplastic-like (LOC101491753), mRNA GeneID:101491753	3.83039	'nucleotide metabolism.phosphotransfer and pyrophosphatases.nucleoside diphosphate kinase'
683	CA_gi|502087417|ref|XM_004488470.1|	PREDICTED: Cicer arietinum nudix hydrolase 19, chloroplastic-like (LOC101498115), mRNA GeneID:101498115	2.12144	'nucleotide metabolism.salvage.NUDIX hydrolases'
684	CA_gi|502108935|ref|XM_004493468.1|	PREDICTED: Cicer arietinum adenylosuccinate synthetase 2, chloroplastic-like (LOC101489919), mRNA GeneID:101489919	1.26447	'nucleotide metabolism.synthesis.purine.adenylosuccinate synthase'
685	CA_gi|502180154|ref|XM_004516521.1|	PREDICTED: Cicer arietinum bifunctional purine biosynthesis protein PurH-like (LOC101494059), mRNA GeneID:101494059	2.58165	'nucleotide metabolism.synthesis.purine.AICAR transformylase'
686	CA_gi|502129260|ref|XM_004500185.1|	PREDICTED: Cicer arietinum phosphoribosylformylglycinamidine cyclo-ligase, chloroplastic/mitochondrial-like (LOC101490723), mRNA GeneID:101490723	1.38826	'nucleotide metabolism.synthesis.purine.AIR synthase'
687	CA_gi|502114526|ref|XM_004494921.1|	PREDICTED: Cicer arietinum amidophosphoribosyltransferase 2, chloroplastic-like (LOC101490699), mRNA GeneID:101490699	1.41278	'nucleotide metabolism.synthesis.purine.amidophosphoribosyltransferase'
688	CA_gi|502107090|ref|XM_004493097.1|	PREDICTED: Cicer arietinum inosine-5'-monophosphate dehydrogenase-like (LOC101505413), mRNA GeneID:101505413	1.55028	'nucleotide metabolism.synthesis.purine.IMP dehydrogenase'
689	CA_gi|502080088|ref|XM_004486398.1|	PREDICTED: Cicer arietinum ferredoxin--NADP reductase, root isozyme, chloroplastic-like (LOC101497111), mRNA GeneID:101497111	1.0261	'OPP.electron transfer'
690	LJ_gi|292682981|dbj|AK339533.1|	Lotus japonicus cDNA, clone: LjFL3-021-AB01, HTC	3.28725	'OPP.non-reductive PP.ribose 5-phosphate isomerase'
691	CA_gi|502120505|ref|XM_004496927.1|	PREDICTED: Cicer arietinum probable ribose-5-phosphate isomerase-like (LOC101494582), mRNA GeneID:101494582	4.26649	'OPP.non-reductive PP.ribose 5-phosphate isomerase'
692	CA_gi|502090151|ref|XM_004489080.1|	PREDICTED: Cicer arietinum transaldolase-like (LOC101507457), mRNA GeneID:101507457	1.81216	'OPP.non-reductive PP.transaldolase'
693	CA_gi|502181616|ref|XM_004516790.1|	PREDICTED: Cicer arietinum transaldolase-like (LOC101500332), mRNA GeneID:101500332	3.76085	'OPP.non-reductive PP.transaldolase'
694	LJ_gi|292780109|dbj|AK337933.1|	Lotus japonicus cDNA, clone: LjFL2-003-CB09, HTC	2.421	'OPP.oxidative PP.6-phosphogluconate dehydrogenase'
695	CA_gi|502178380|ref|XM_004516182.1|	PREDICTED: Cicer arietinum agmatine deiminase-like (LOC101506298), mRNA GeneID:101506298	2.49782	'polyamine metabolism.synthesis.agmatine deiminase'
696	CA_gi|502122298|ref|XM_004497620.1|	PREDICTED: Cicer arietinum histidine--tRNA ligase-like (LOC101510920), mRNA GeneID:101510920	1.48543	'protein.aa activation.histidine-tRNA ligase'
697	CA_gi|502158831|ref|XM_004511238.1|	PREDICTED: Cicer arietinum RNA pseudourine synthase 4, mitochondrial-like (LOC101490874), mRNA GeneID:101490874	1.97323	'protein.aa activation.pseudouridylate synthase'
698	CA_gi|502079016|ref|XM_004486070.1|	PREDICTED: Cicer arietinum RNA pseudourine synthase 6, chloroplastic-like (LOC101491160), mRNA GeneID:101491160	3.28725	'protein.aa activation.pseudouridylate synthase'
699	CA_gi|502131231|ref|XM_004500861.1|	PREDICTED: Cicer arietinum RNA pseudourine synthase 2, chloroplastic-like (LOC101499072), mRNA GeneID:101499072	3.56493	'protein.aa activation.pseudouridylate synthase'
700	CA_gi|502119423|ref|XM_004496558.1|	PREDICTED: Cicer arietinum valine--tRNA ligase-like (LOC101512189), mRNA GeneID:101512189	2.32789	'protein.aa activation.valine-tRNA ligase'
701	CA_gi|502098189|ref|XM_004491118.1|	PREDICTED: Cicer arietinum probable glutamate carboxypeptidase 2-like (LOC101510982), mRNA GeneID:101510982	1.18834	'protein.degradation'
702	CA_gi|502103783|ref|XM_004492306.1|	PREDICTED: Cicer arietinum uncharacterized LOC101510337 (LOC101510337), mRNA GeneID:101510337	1.19414	'protein.degradation'
703	CA_gi|502136320|ref|XM_004502587.1|	PREDICTED: Cicer arietinum dipeptidyl peptidase 8-like (LOC101508879), mRNA GeneID:101508879	1.65125	'protein.degradation'
704	CA_gi|502154164|ref|XM_004509550.1|	PREDICTED: Cicer arietinum UBX domain-containing protein 7-like (LOC101490657), mRNA GeneID:101490657	1.78475	'protein.degradation'
705	CA_gi|502119107|ref|XM_004496448.1|	PREDICTED: Cicer arietinum uncharacterized LOC101505330 (LOC101505330), mRNA GeneID:101505330	1.97559	'protein.degradation'
706	CA_gi|502095245|ref|XM_004490351.1|	PREDICTED: Cicer arietinum transport inhibitor response 1-like protein-like (LOC101489568), mRNA GeneID:101489568	2.01142	'protein.degradation'
707	CA_gi|502135439|ref|XM_004502278.1|	PREDICTED: Cicer arietinum uncharacterized LOC101493538 (LOC101493538), mRNA GeneID:101493538	2.15101	'protein.degradation'
708	CA_gi|502105350|ref|XM_004492729.1|	PREDICTED: Cicer arietinum CAAX prenyl protease 1 homolog (LOC101492166), mRNA GeneID:101492166	3.49782	'protein.degradation'
709	CA_gi|502124282|ref|XM_004498403.1|	PREDICTED: Cicer arietinum protein cereblon-like (LOC101501181), mRNA GeneID:101501181	3.55028	'protein.degradation'
710	GM_gi|351725216|ref|NM_001248620.1|	Glycine max gamma glutamyl hydrolase (LOC547881), mRNA	3.85841	'protein.degradation'
711	CA_gi|502145646|ref|XM_004506059.1|	PREDICTED: Cicer arietinum aspartic proteinase-like protein 2-like (LOC101497976), transcript variant X1, mRNA GeneID:101497976	4.02833	'protein.degradation'
712	CA_gi|502149989|ref|XM_004507681.1|	PREDICTED: Cicer arietinum leucine aminopeptidase 3, chloroplastic-like (LOC101488227), mRNA GeneID:101488227	4.64982	'protein.degradation'
713	CA_gi|502112111|ref|XM_004494185.1|	PREDICTED: Cicer arietinum aspartic proteinase nepenthesin-1-like (LOC101500418), mRNA GeneID:101500418	4.93275	'protein.degradation'
714	CA_gi|502138797|ref|XM_004503475.1|	PREDICTED: Cicer arietinum peptidase D (PEPD), mRNA GeneID:101498422	5.04061	'protein.degradation'
715	CA_gi|502156761|ref|XM_004510577.1|	PREDICTED: Cicer arietinum uncharacterized LOC101511087 (LOC101511087), mRNA GeneID:101511087	2.36184	'protein.degradation.AAA type'
716	CA_gi|502117844|ref|XM_004495917.1|	PREDICTED: Cicer arietinum uncharacterized LOC101498262 (LOC101498262), mRNA GeneID:101498262	4.16919	'protein.degradation.AAA type'
717	CA_gi|502115499|ref|XM_004495162.1|	PREDICTED: Cicer arietinum basic 7S globulin-like (LOC101510034), mRNA GeneID:101510034	2.64339	'protein.degradation.aspartate protease'
718	CA_gi|502116342|ref|XM_004495327.1|	PREDICTED: Cicer arietinum basic 7S globulin-like (LOC101509822), mRNA GeneID:101509822	3.56311	'protein.degradation.aspartate protease'
719	CA_gi|502115495|ref|XM_004495161.1|	PREDICTED: Cicer arietinum basic 7S globulin 2-like (LOC101509714), mRNA GeneID:101509714	4.0887	'protein.degradation.aspartate protease'
720	CA_gi|502133646|ref|XM_004501784.1|	PREDICTED: Cicer arietinum vignain-like (LOC101500119), mRNA GeneID:101500119	1.74293	'protein.degradation.cysteine protease'
721	CA_gi|502098335|ref|XM_004491154.1|	PREDICTED: Cicer arietinum cysteine proteinase inhibitor-like (LOC101495399), mRNA GeneID:101495399	2.37369	'protein.degradation.cysteine protease'
722	CA_gi|502125688|ref|XM_004498969.1|	PREDICTED: Cicer arietinum cysteine proteinase RD21a-like (LOC101494590), mRNA GeneID:101494590	7.00659	'protein.degradation.cysteine protease'
723	CA_gi|502164677|ref|XM_004513155.1|	PREDICTED: Cicer arietinum multicystatin-like (LOC101497262), mRNA GeneID:101497262	7.01439	'protein.degradation.cysteine protease'
724	CA_gi|502160878|ref|XM_004511883.1|	PREDICTED: Cicer arietinum methionine aminopeptidase 1D, chloroplastic/mitochondrial-like (LOC101496277), mRNA GeneID:101496277	3.7511	'protein.degradation.metalloprotease'
725	CA_gi|502141847|ref|XM_004504611.1|	PREDICTED: Cicer arietinum ATP-dependent zinc metalloprotease FTSH 2, chloroplastic-like (LOC101512859), mRNA GeneID:101512859	6.53083	'protein.degradation.metalloprotease'
726	CA_gi|502137609|ref|XM_004503084.1|	PREDICTED: Cicer arietinum protease Do-like 7-like (LOC101505894), transcript variant X1, mRNA GeneID:101505894	1.15101	'protein.degradation.serine protease'
727	CA_gi|502119259|ref|XM_004496500.1|	PREDICTED: Cicer arietinum tripeptidyl-peptidase 2-like (LOC101494371), mRNA GeneID:101494371	1.62428	'protein.degradation.serine protease'
728	CA_gi|502162892|ref|XM_004512596.1|	PREDICTED: Cicer arietinum ATP-dependent Clp protease ATP-binding subunit ClpX-like (LOC101513761), mRNA GeneID:101513761	1.87538	'protein.degradation.serine protease'
729	CA_gi|502100419|ref|XM_004491656.1|	PREDICTED: Cicer arietinum serpin-ZX-like (LOC101495403), mRNA GeneID:101495403	1.91285	'protein.degradation.serine protease'
730	GM_gi|356570409|ref|XM_003553333.1|	PREDICTED: Glycine max serine carboxypeptidase-like 45-like (LOC100812346), mRNA	3.13525	'protein.degradation.serine protease'
731	CA_gi|502153430|ref|XM_004509280.1|	PREDICTED: Cicer arietinum probable serine protease EDA2-like (LOC101514308), mRNA GeneID:101514308	4.44337	'protein.degradation.serine protease'
732	CA_gi|502166725|ref|XM_004513907.1|	PREDICTED: Cicer arietinum serine carboxypeptidase-like 18-like (LOC101502627), transcript variant X1, mRNA GeneID:101502627	5.04671	'protein.degradation.serine protease'
733	CA_gi|502110244|ref|XM_004493777.1|	PREDICTED: Cicer arietinum subtilisin-like protease SDD1-like (LOC101504577), mRNA GeneID:101504577	2.44337	'protein.degradation.subtilases'
734	GM_gi|356497188|ref|XM_003517397.1|	PREDICTED: Glycine max subtilisin-like protease SDD1-like (LOC100783595), mRNA	3.20236	'protein.degradation.subtilases'
735	CA_gi|502129041|ref|XM_004500105.1|	PREDICTED: Cicer arietinum subtilisin-like protease-like (LOC101491145), mRNA GeneID:101491145	3.83039	'protein.degradation.subtilases'
736	CA_gi|502112440|ref|XM_004494275.1|	PREDICTED: Cicer arietinum membrane-anchored ubiquitin-fold protein 3-like (LOC101500194), mRNA GeneID:101500194	1.03955	'protein.degradation.ubiquitin'
737	CA_gi|502140811|ref|XM_004504289.1|	PREDICTED: Cicer arietinum UBX domain-containing protein 1-like (LOC101513509), mRNA GeneID:101513509	1.37298	'protein.degradation.ubiquitin'
738	CA_gi|502160780|ref|XM_004511837.1|	PREDICTED: Cicer arietinum SUMO-conjugating enzyme SCE1-like (LOC101510211), mRNA GeneID:101510211	3.20236	'protein.degradation.ubiquitin.E2'
739	CA_gi|502096403|ref|XM_004490669.1|	PREDICTED: Cicer arietinum ubiquitin-conjugating enzyme E2-17 kDa-like (LOC101496160), mRNA GeneID:101496160	7.55991	'protein.degradation.ubiquitin.E2'
740	CA_gi|502135908|ref|XM_004502438.1|	PREDICTED: Cicer arietinum BTB/POZ domain-containing protein At1g21780-like (LOC101514806), mRNA GeneID:101514806	1.15232	'protein.degradation.ubiquitin.E3.BTB/POZ Cullin3.BTB/POZ'
741	CA_gi|502093739|ref|XM_004489980.1|	PREDICTED: Cicer arietinum cullin-3A-like (LOC101515173), mRNA GeneID:101515173	1.21382	'protein.degradation.ubiquitin.E3.BTB/POZ Cullin3.Cullin3'
742	CA_gi|502144914|ref|XM_004505735.1|	PREDICTED: Cicer arietinum E3 ubiquitin-protein ligase UPL3-like (LOC101497216), mRNA GeneID:101497216	7.16919	'protein.degradation.ubiquitin.E3.HECT'
743	CA_gi|502125750|ref|XM_004498993.1|	PREDICTED: Cicer arietinum RING finger protein B-like (LOC101504064), mRNA GeneID:101504064	1.1501	'protein.degradation.ubiquitin.E3.RING'
744	CA_gi|502152158|ref|XM_004508736.1|	PREDICTED: Cicer arietinum uncharacterized LOC101497125 (LOC101497125), mRNA GeneID:101497125	1.39501	'protein.degradation.ubiquitin.E3.RING'
745	CA_gi|502089111|ref|XM_004488765.1|	PREDICTED: Cicer arietinum uncharacterized LOC101497466 (LOC101497466), mRNA GeneID:101497466	1.49782	'protein.degradation.ubiquitin.E3.RING'
746	CA_gi|502142172|ref|XM_004504770.1|	PREDICTED: Cicer arietinum RING-H2 finger protein ATL54-like (LOC101506114), mRNA GeneID:101506114	1.50374	'protein.degradation.ubiquitin.E3.RING'
747	CA_gi|502157943|ref|XM_004510909.1|	PREDICTED: Cicer arietinum E3 ubiquitin ligase BIG BROTHER-like (LOC101489799), mRNA GeneID:101489799	1.79738	'protein.degradation.ubiquitin.E3.RING'
748	CA_gi|502138291|ref|XM_004503294.1|	PREDICTED: Cicer arietinum E3 ubiquitin protein ligase RIE1-like (LOC101493334), mRNA GeneID:101493334	1.88043	'protein.degradation.ubiquitin.E3.RING'
749	CA_gi|502099650|ref|XM_004491472.1|	PREDICTED: Cicer arietinum E3 ubiquitin-protein ligase At1g63170-like (LOC101491419), mRNA GeneID:101491419	2.32789	'protein.degradation.ubiquitin.E3.RING'
750	CA_gi|502143177|ref|XM_004505190.1|	PREDICTED: Cicer arietinum E3 ubiquitin-protein ligase MARCH6-like (LOC101509426), transcript variant X2, mRNA GeneID:101509426	2.50374	'protein.degradation.ubiquitin.E3.RING'
751	CA_gi|502119340|ref|XM_004496528.1|	PREDICTED: Cicer arietinum E3 ubiquitin-protein ligase ATL31-like (LOC101503506), mRNA GeneID:101503506	2.85841	'protein.degradation.ubiquitin.E3.RING'
752	CA_gi|502078568|ref|XM_004485931.1|	PREDICTED: Cicer arietinum protein BREAST CANCER SUSCEPTIBILITY 1 homolog (LOC101504294), mRNA GeneID:101504294	2.87221	'protein.degradation.ubiquitin.E3.RING'
753	CA_gi|502128606|ref|XM_004499960.1|	PREDICTED: Cicer arietinum LON peptidase N-terminal domain and RING finger protein 1-like (LOC101515241), mRNA GeneID:101515241	3.32789	'protein.degradation.ubiquitin.E3.RING'
754	CA_gi|502120242|ref|XM_004496839.1|	PREDICTED: Cicer arietinum E3 ubiquitin-protein ligase SDIR1-like (LOC101496755), mRNA GeneID:101496755	3.74293	'protein.degradation.ubiquitin.E3.RING'
755	CA_gi|502136937|ref|XM_004502846.1|	PREDICTED: Cicer arietinum RING-H2 finger protein ATL78-like (LOC101503752), mRNA GeneID:101503752	4.13525	'protein.degradation.ubiquitin.E3.RING'
756	CA_gi|502175116|ref|XM_004515616.1|	PREDICTED: Cicer arietinum uncharacterized LOC101491336 (LOC101491336), mRNA GeneID:101491336	4.91285	'protein.degradation.ubiquitin.E3.RING'
757	CA_gi|502125242|ref|XM_004498801.1|	PREDICTED: Cicer arietinum F-box/LRR-repeat protein 15-like (LOC101495453), mRNA GeneID:101495453	1.37942	'protein.degradation.ubiquitin.E3.SCF.FBOX'
758	CA_gi|502135355|ref|XM_004502248.1|	PREDICTED: Cicer arietinum F-box/kelch-repeat protein At1g67480-like (LOC101511678), mRNA GeneID:101511678	1.53648	'protein.degradation.ubiquitin.E3.SCF.FBOX'
759	CA_gi|502117166|ref|XM_004495669.1|	PREDICTED: Cicer arietinum F-box protein At1g55000-like (LOC101502329), mRNA GeneID:101502329	1.84246	'protein.degradation.ubiquitin.E3.SCF.FBOX'
760	CA_gi|502147660|ref|XM_004506810.1|	PREDICTED: Cicer arietinum F-box/kelch-repeat protein At1g80440-like (LOC101494515), mRNA GeneID:101494515	1.87221	'protein.degradation.ubiquitin.E3.SCF.FBOX'
761	CA_gi|502116677|ref|XM_004495490.1|	PREDICTED: Cicer arietinum F-box protein PP2-B1-like (LOC101503833), mRNA GeneID:101503833	2.99415	'protein.degradation.ubiquitin.E3.SCF.FBOX'
762	LJ_gi|292770876|dbj|AK337651.1|	Lotus japonicus cDNA, clone: LjFL1-073-DA02, HTC	3.1055	'protein.degradation.ubiquitin.E3.SCF.FBOX'
763	CA_gi|502171650|ref|XM_004515020.1|	PREDICTED: Cicer arietinum RING-box protein 1a-like (LOC101496300), mRNA GeneID:101496300	1.75546	'protein.degradation.ubiquitin.E3.SCF.RBX'
764	CA_gi|502161435|ref|XM_004512107.1|	PREDICTED: Cicer arietinum SKP1-like protein 1A-like (LOC101511190), mRNA GeneID:101511190	8.51111	'protein.degradation.ubiquitin.E3.SCF.SKP'
765	CA_gi|502159085|ref|XM_004511332.1|	PREDICTED: Cicer arietinum proteasome subunit beta type-2-A-like (LOC101491729), mRNA GeneID:101491729	2.64982	'protein.degradation.ubiquitin.proteasom'
766	CA_gi|502125413|ref|XM_004498858.1|	PREDICTED: Cicer arietinum 26S proteasome non-ATPase regulatory subunit RPN12A-like (LOC101512310), mRNA GeneID:101512310	3.32789	'protein.degradation.ubiquitin.proteasom'
767	CA_gi|502143753|ref|XM_004505396.1|	PREDICTED: Cicer arietinum polyubiquitin-A-like (LOC101495031), mRNA GeneID:101495031	2.68153	'protein.degradation.ubiquitin.ubiquitin'
768	CA_gi|502119898|ref|XM_004496716.1|	PREDICTED: Cicer arietinum polyubiquitin-like (LOC101505770), mRNA GeneID:101505770	4.16919	'protein.degradation.ubiquitin.ubiquitin'
769	CA_gi|502120842|ref|XM_004497044.1|	PREDICTED: Cicer arietinum putative DNA repair protein RAD23-3-like (LOC101501685), mRNA GeneID:101501685	5.16919	'protein.degradation.ubiquitin.ubiquitin'
770	CA_gi|502087819|ref|XM_004488596.1|	PREDICTED: Cicer arietinum ubiquitin carboxyl-terminal hydrolase 15-like (LOC101495053), mRNA GeneID:101495053	1.49016	'protein.degradation.ubiquitin.ubiquitin protease'
771	CA_gi|502127217|ref|XM_004499550.1|	PREDICTED: Cicer arietinum probable prefoldin subunit 2-like (LOC101513796), mRNA GeneID:101513796	1.2623	'protein.folding'
772	CA_gi|502166114|ref|XM_004513737.1|	PREDICTED: Cicer arietinum T-complex protein 1 subunit beta-like (LOC101505511), mRNA GeneID:101505511	2.00596	'protein.folding'
773	CA_gi|502098143|ref|XM_004491107.1|	PREDICTED: Cicer arietinum T-complex protein 1 subunit eta-like (LOC101507778), mRNA GeneID:101507778	2.93275	'protein.folding'
774	CA_gi|502155913|ref|XM_004510179.1|	PREDICTED: Cicer arietinum peptidyl-prolyl cis-trans isomerase FKBP62-like (LOC101514965), mRNA GeneID:101514965	7.48215	'protein.folding'
775	CA_gi|502130989|ref|XM_004500781.1|	PREDICTED: Cicer arietinum dolichyl-diphosphooligosaccharide--protein glycosyltransferase subunit 1A-like (LOC101502563), mRNA GeneID:101502563	1.40589	'protein.glycosylation'
776	CA_gi|502106839|ref|XM_004493016.1|	PREDICTED: Cicer arietinum CMP-N-acetylneuraminate-beta-galactosamide-alpha-2,3-sialyltransferase 2-like (LOC101506599), mRNA GeneID:101506599	1.88043	'protein.glycosylation'
777	CA_gi|502117356|ref|XM_004495736.1|	PREDICTED: Cicer arietinum serine/threonine-protein kinase Nek1-like (LOC101496306), mRNA GeneID:101496306	1.14286	'protein.postranslational modification'
778	CA_gi|502125147|ref|XM_004498761.1|	PREDICTED: Cicer arietinum CBL-interacting serine/threonine-protein kinase 25-like (LOC101510050), mRNA GeneID:101510050	1.26593	'protein.postranslational modification'
779	CA_gi|502140398|ref|XM_004504146.1|	PREDICTED: Cicer arietinum dual specificity protein kinase splA-like (LOC101497211), mRNA GeneID:101497211	1.3207	'protein.postranslational modification'
780	CA_gi|502120920|ref|XM_004497070.1|	PREDICTED: Cicer arietinum serine/threonine protein phosphatase 2A 57 kDa regulatory subunit B' beta isoform-like (LOC101509603), mRNA GeneID:101509603	1.43683	'protein.postranslational modification'
781	CA_gi|502176379|ref|XM_004515804.1|	PREDICTED: Cicer arietinum high-affinity nitrate transporter 3.1-like (LOC101501680), mRNA GeneID:101501680	1.47473	'protein.postranslational modification'
782	CA_gi|502142126|ref|XM_004504747.1|	PREDICTED: Cicer arietinum probable protein phosphatase 2C 9-like (LOC101499709), mRNA GeneID:101499709	1.52819	'protein.postranslational modification'
783	CA_gi|502113219|ref|XM_004494522.1|	PREDICTED: Cicer arietinum serine/threonine-protein phosphatase PP1-like (LOC101493399), mRNA GeneID:101493399	1.60091	'protein.postranslational modification'
784	CA_gi|502149086|ref|XM_004507330.1|	PREDICTED: Cicer arietinum uncharacterized LOC101513307 (LOC101513307), mRNA GeneID:101513307	1.608	'protein.postranslational modification'
785	CA_gi|502153612|ref|XM_004509347.1|	PREDICTED: Cicer arietinum probable protein phosphatase 2C 46-like (LOC101506357), mRNA GeneID:101506357	1.76339	'protein.postranslational modification'
786	CA_gi|502096074|ref|XM_004490561.1|	PREDICTED: Cicer arietinum protein kinase byr2-like (LOC101508722), mRNA GeneID:101508722	2.07904	'protein.postranslational modification'
787	CA_gi|502089824|ref|XM_004488974.1|	PREDICTED: Cicer arietinum dol-P-Man:Man(6)GlcNAc(2)-PP-Dol alpha-1,2-mannosyltransferase-like (LOC101498221), mRNA GeneID:101498221	2.11216	'protein.postranslational modification'
788	CA_gi|502117476|ref|XM_004495777.1|	PREDICTED: Cicer arietinum paladin-like (LOC101508651), mRNA GeneID:101508651	2.28942	'protein.postranslational modification'
789	CA_gi|502087395|ref|XM_004488463.1|	PREDICTED: Cicer arietinum CBL-interacting serine/threonine-protein kinase 23-like (LOC101493574), mRNA GeneID:101493574	2.52952	'protein.postranslational modification'
790	CC_gi|297396912|gb|EZ629493.1|	TSA: Cajanus cajan cultivar UPAS 120 contig11776.UPAS mRNA sequence	3.26649	'protein.postranslational modification'
791	CA_gi|502129379|ref|XM_004500223.1|	PREDICTED: Cicer arietinum probable protein phosphatase 2C 25-like (LOC101505033), mRNA GeneID:101505033	3.52429	'protein.postranslational modification'
792	CA_gi|502122399|ref|XM_004497670.1|	PREDICTED: Cicer arietinum serine/threonine-protein kinase CTR1-like (LOC101504369), mRNA GeneID:101504369	3.74293	'protein.postranslational modification'
793	CA_gi|502135592|ref|XM_004502329.1|	PREDICTED: Cicer arietinum protein-tyrosine-phosphatase MKP1-like (LOC101509632), transcript variant X1, mRNA GeneID:101509632	4.01595	'protein.postranslational modification'
794	CA_gi|502150151|ref|XM_004507757.1|	PREDICTED: Cicer arietinum ADP-ribosylation factor 1-like (LOC101511267), mRNA GeneID:101511267	4.69712	'protein.postranslational modification'
795	CA_gi|502133685|ref|XM_004501798.1|	PREDICTED: Cicer arietinum serine/threonine-protein kinase AFC2-like (LOC101504508), mRNA GeneID:101504508	5.59468	'protein.postranslational modification'
796	CA_gi|502080589|ref|XM_004486556.1|	PREDICTED: Cicer arietinum CBL-interacting serine/threonine-protein kinase 25-like (LOC101496895), mRNA GeneID:101496895	6.11797	'protein.postranslational modification'
797	CA_gi|502160155|ref|XM_004511595.1|	PREDICTED: Cicer arietinum probable calcium-binding protein CML13-like (LOC101492145), mRNA GeneID:101492145	6.38678	'protein.postranslational modification'
798	CA_gi|502154193|ref|XM_004509559.1|	PREDICTED: Cicer arietinum phototropin-2-like (LOC101493687), transcript variant X1, mRNA GeneID:101493687	8.0887	'protein.postranslational modification'
799	CA_gi|502154648|ref|XM_004509715.1|	PREDICTED: Cicer arietinum putative U-box domain-containing protein 50-like (LOC101494849), mRNA GeneID:101494849	3.26649	'protein.postranslational modification.kinase.receptor like cytoplasmatic kinase IX'
800	CA_gi|502150257|ref|XM_004507809.1|	PREDICTED: Cicer arietinum probable receptor-like serine/threonine-protein kinase At5g57670-like (LOC101499423), mRNA GeneID:101499423	1.50036	'protein.postranslational modification.kinase.receptor like cytoplasmatic kinase VI'
801	CA_gi|502161716|ref|XM_004512204.1|	PREDICTED: Cicer arietinum probable serine/threonine-protein kinase Cx32, chloroplastic-like (LOC101495842), mRNA GeneID:101495842	3.39501	'protein.postranslational modification.kinase.receptor like cytoplasmatic kinase VII'
802	CA_gi|502150529|ref|XM_004507941.1|	PREDICTED: Cicer arietinum putative receptor-like protein kinase At1g72540-like (LOC101511372), mRNA GeneID:101511372	3.73598	'protein.postranslational modification.kinase.receptor like cytoplasmatic kinase VII'
803	CC_gi|297412661|gb|EZ645242.1|	TSA: Cajanus cajan cultivar UPAS 120 contig27525.UPAS mRNA sequence	4.38678	'protein.postranslational modification.kinase.receptor like cytoplasmatic kinase VII'
804	CA_gi|502166589|ref|XM_004513875.1|	PREDICTED: Cicer arietinum elongation factor G, mitochondrial-like (LOC101491113), mRNA GeneID:101491113	3.44337	'protein.synthesis.elongation'
805	CA_gi|502133724|ref|XM_004501812.1|	PREDICTED: Cicer arietinum elongation factor Tu, chloroplastic-like (LOC101508466), mRNA GeneID:101508466	6.53734	'protein.synthesis.elongation'
806	CA_gi|502110500|ref|XM_004493837.1|	PREDICTED: Cicer arietinum elongation factor 1-delta 2-like (LOC101498149), mRNA GeneID:101498149	7.57582	'protein.synthesis.elongation'
807	GM_gi|356539505|ref|XM_003538191.1|	PREDICTED: Glycine max translation initiation factor eIF-2B subunit beta-like (LOC100807877), mRNA	1.00776	'protein.synthesis.initiation'
808	CA_gi|502085917|ref|XM_004487992.1|	PREDICTED: Cicer arietinum translation machinery-associated protein 22-like (LOC101503115), mRNA GeneID:101503115	1.03136	'protein.synthesis.initiation'
809	CA_gi|502132543|ref|XM_004501355.1|	PREDICTED: Cicer arietinum eukaryotic translation initiation factor 3 subunit B-like (LOC101495139), mRNA GeneID:101495139	1.1835	'protein.synthesis.initiation'
810	CA_gi|502150026|ref|XM_004507697.1|	PREDICTED: Cicer arietinum translation initiation factor IF-3-like (LOC101493023), mRNA GeneID:101493023	1.18988	'protein.synthesis.initiation'
811	CA_gi|502126979|ref|XM_004499459.1|	PREDICTED: Cicer arietinum eukaryotic translation initiation factor 5A-4-like (LOC101504499), mRNA GeneID:101504499	1.38447	'protein.synthesis.initiation'
812	CA_gi|502162876|ref|XM_004512589.1|	PREDICTED: Cicer arietinum eukaryotic translation initiation factor 6-2-like (LOC101511297), mRNA GeneID:101511297	1.45662	'protein.synthesis.initiation'
813	CA_gi|502173184|ref|XM_004515214.1|	PREDICTED: Cicer arietinum eukaryotic translation initiation factor 3 subunit J-A-like (LOC101515212), mRNA GeneID:101515212	1.99086	'protein.synthesis.initiation'
814	CA_gi|502168538|ref|XM_004514353.1|	PREDICTED: Cicer arietinum translation initiation factor eIF-2B subunit delta-like (LOC101491115), mRNA GeneID:101491115	2.00596	'protein.synthesis.initiation'
815	CA_gi|502089770|ref|XM_004488956.1|	PREDICTED: Cicer arietinum eukaryotic translation initiation factor 2 subunit 3-like (LOC101492706), mRNA GeneID:101492706	2.02833	'protein.synthesis.initiation'
816	CA_gi|502122590|ref|XM_004497763.1|	PREDICTED: Cicer arietinum eukaryotic translation initiation factor isoform 4E-2-like (LOC101515432), mRNA GeneID:101515432	2.14503	'protein.synthesis.initiation'
817	CC_gi|297454002|gb|EZ678992.1|	TSA: Cajanus cajan cultivar Asha contig31128.Asha mRNA sequence	5.80902	'protein.synthesis.initiation'
818	CA_gi|502149979|ref|XM_004507677.1|	PREDICTED: Cicer arietinum eukaryotic translation initiation factor 5A-2-like (LOC101514618), mRNA GeneID:101514618	6.83039	'protein.synthesis.initiation'
819	CA_gi|502160317|ref|XM_004511649.1|	PREDICTED: Cicer arietinum 40S ribosomal protein S12-like (LOC101507989), mRNA GeneID:101507989	1.04998	'protein.synthesis.ribosomal protein.eukaryotic.40S subunit.S12'
820	CA_gi|502146637|ref|XM_004506484.1|	PREDICTED: Cicer arietinum 40S ribosomal protein S13-like (LOC101501622), mRNA GeneID:101501622	7.4399	'protein.synthesis.ribosomal protein.eukaryotic.40S subunit.S13'
821	CA_gi|502180158|ref|XM_004516522.1|	PREDICTED: Cicer arietinum 40S ribosomal protein S19-1-like (LOC101494373), mRNA GeneID:101494373	4.47085	'protein.synthesis.ribosomal protein.eukaryotic.40S subunit.S19'
822	CA_gi|502140104|ref|XM_004504001.1|	PREDICTED: Cicer arietinum 40S ribosomal protein S21-2-like (LOC101502471), mRNA GeneID:101502471	4.20236	'protein.synthesis.ribosomal protein.eukaryotic.40S subunit.S21'
823	CA_gi|502145249|ref|XM_004505893.1|	PREDICTED: Cicer arietinum 40S ribosomal protein S23-like (LOC101499810), mRNA GeneID:101499810	1.51042	'protein.synthesis.ribosomal protein.eukaryotic.40S subunit.S23'
824	CA_gi|502113521|ref|XM_004494620.1|	PREDICTED: Cicer arietinum 40S ribosomal protein S24-1-like (LOC101495311), mRNA GeneID:101495311	5.90482	'protein.synthesis.ribosomal protein.eukaryotic.40S subunit.S24'
825	CA_gi|502083531|ref|XM_004487431.1|	PREDICTED: Cicer arietinum 40S ribosomal protein S25-2-like (LOC101502908), mRNA GeneID:101502908	1.27612	'protein.synthesis.ribosomal protein.eukaryotic.40S subunit.S25'
826	CA_gi|502149290|ref|XM_004507412.1|	PREDICTED: Cicer arietinum 40S ribosomal protein S25-2-like (LOC101513207), mRNA GeneID:101513207	7.28789	'protein.synthesis.ribosomal protein.eukaryotic.40S subunit.S25'
827	CA_gi|502120977|ref|XM_004497089.1|	PREDICTED: Cicer arietinum 40S ribosomal protein S27-2-like (LOC101515547), mRNA GeneID:101515547	7.29752	'protein.synthesis.ribosomal protein.eukaryotic.40S subunit.S27'
828	CA_gi|502126764|ref|XM_004499371.1|	PREDICTED: Cicer arietinum 40S ribosomal protein S9-2-like (LOC101493843), mRNA GeneID:101493843	6.25072	'protein.synthesis.ribosomal protein.eukaryotic.40S subunit.S9'
829	CA_gi|502121943|ref|XM_004497445.1|	PREDICTED: Cicer arietinum 60S ribosomal protein L12-like (LOC101503513), mRNA GeneID:101503513	5.21866	'protein.synthesis.ribosomal protein.eukaryotic.60S subunit.L12'
830	CA_gi|502125997|ref|XM_004499088.1|	PREDICTED: Cicer arietinum 60S ribosomal protein L13-1-like (LOC101508670), mRNA GeneID:101508670	7.70582	'protein.synthesis.ribosomal protein.eukaryotic.60S subunit.L13'
831	CA_gi|502141107|ref|XM_004504391.1|	PREDICTED: Cicer arietinum 60S ribosomal protein L17-1-like (LOC101494602), mRNA GeneID:101494602	1.12422	'protein.synthesis.ribosomal protein.eukaryotic.60S subunit.L17'
832	CA_gi|502141105|ref|XM_004504390.1|	PREDICTED: Cicer arietinum 60S ribosomal protein L17-1-like (LOC101494293), mRNA GeneID:101494293	5.9426	'protein.synthesis.ribosomal protein.eukaryotic.60S subunit.L17'
833	CA_gi|502112599|ref|XM_004494326.1|	PREDICTED: Cicer arietinum 60S ribosomal protein L18-like (LOC101488396), mRNA GeneID:101488396	6.53734	'protein.synthesis.ribosomal protein.eukaryotic.60S subunit.L18'
834	CA_gi|502082009|ref|XM_004486981.1|	PREDICTED: Cicer arietinum 60S ribosomal protein L23a-2-like (LOC101490100), mRNA GeneID:101490100	4.69712	'protein.synthesis.ribosomal protein.eukaryotic.60S subunit.L23A'
835	CA_gi|502160671|ref|XM_004511784.1|	PREDICTED: Cicer arietinum 60S ribosomal protein L26-2-like (LOC101493595), mRNA GeneID:101493595	2.47332	'protein.synthesis.ribosomal protein.eukaryotic.60S subunit.L26'
836	CA_gi|502154364|ref|XM_004509615.1|	PREDICTED: Cicer arietinum 60S ribosomal protein L27a-2-like (LOC101490218), mRNA GeneID:101490218	1.32921	'protein.synthesis.ribosomal protein.eukaryotic.60S subunit.L27A'
837	CA_gi|502164217|ref|XM_004513029.1|	PREDICTED: Cicer arietinum 60S ribosomal protein L31-like (LOC101501028), mRNA GeneID:101501028	1.47803	'protein.synthesis.ribosomal protein.eukaryotic.60S subunit.L31'
838	CA_gi|502101093|ref|XM_004491757.1|	PREDICTED: Cicer arietinum uncharacterized LOC101511735 (LOC101511735), mRNA GeneID:101511735	1.42574	'protein.synthesis.ribosomal protein.eukaryotic.60S subunit.L34'
839	CA_gi|502100967|ref|XM_004491727.1|	PREDICTED: Cicer arietinum 60S ribosomal protein L34-like (LOC101498567), mRNA GeneID:101498567	3.64982	'protein.synthesis.ribosomal protein.eukaryotic.60S subunit.L34'
840	CA_gi|502172905|ref|XM_004515158.1|	PREDICTED: Cicer arietinum ubiquitin-60S ribosomal protein L40-like (LOC101496952), mRNA GeneID:101496952	1.12626	'protein.synthesis.ribosomal protein.eukaryotic.60S subunit.L40'
841	CA_gi|502156996|ref|XM_004510666.1|	PREDICTED: Cicer arietinum 60S ribosomal protein L5-like (LOC101512901), mRNA GeneID:101512901	7.32036	'protein.synthesis.ribosomal protein.eukaryotic.60S subunit.L5'
842	CA_gi|502128775|ref|XM_004500019.1|	PREDICTED: Cicer arietinum 60S ribosomal protein L7a-like (LOC101515566), mRNA GeneID:101515566	1.25552	'protein.synthesis.ribosomal protein.eukaryotic.60S subunit.L7A'
843	CA_gi|502144761|ref|XM_004505684.1|	PREDICTED: Cicer arietinum 60S ribosomal protein L7a-like (LOC101508891), mRNA GeneID:101508891	6.15232	'protein.synthesis.ribosomal protein.eukaryotic.60S subunit.L7A'
844	CA_gi|502094814|ref|XM_004490247.1|	PREDICTED: Cicer arietinum 60S acidic ribosomal protein P2-1-like (LOC101500808), mRNA GeneID:101500808	7.01905	'protein.synthesis.ribosomal protein.eukaryotic.60S subunit.P2'
845	CA_gi|502133729|ref|XM_004501814.1|	PREDICTED: Cicer arietinum small ribosomal subunit protein S13, mitochondrial-like (LOC101509091), mRNA GeneID:101509091	1.43954	'protein.synthesis.ribosomal protein.prokaryotic.chloroplast.30S subunit.S13'
846	CA_gi|502130288|ref|XM_004500542.1|	PREDICTED: Cicer arietinum 30S ribosomal protein S13, chloroplastic-like (LOC101508997), mRNA GeneID:101508997	1.56006	'protein.synthesis.ribosomal protein.prokaryotic.chloroplast.30S subunit.S13'
847	CA_gi|502138963|ref|XM_004503537.1|	PREDICTED: Cicer arietinum 30S ribosomal protein S6 alpha, chloroplastic-like (LOC101489849), mRNA GeneID:101489849	1.10836	'protein.synthesis.ribosomal protein.prokaryotic.chloroplast.30S subunit.S6'
848	CA_gi|502080233|ref|XM_004486443.1|	PREDICTED: Cicer arietinum 50S ribosomal protein L7/L12-like (LOC101510836), mRNA GeneID:101510836	1.63909	'protein.synthesis.ribosomal protein.prokaryotic.chloroplast.50S subunit.L12'
849	CA_gi|502120807|ref|XM_004497032.1|	PREDICTED: Cicer arietinum 50S ribosomal protein L15, chloroplastic-like (LOC101498060), mRNA GeneID:101498060	5.53734	'protein.synthesis.ribosomal protein.prokaryotic.chloroplast.50S subunit.L15'
850	CA_gi|502129723|ref|XM_004500347.1|	PREDICTED: Cicer arietinum 50S ribosomal protein L17, chloroplastic-like (LOC101489094), mRNA GeneID:101489094	5.99559	'protein.synthesis.ribosomal protein.prokaryotic.chloroplast.50S subunit.L17'
851	CC_gi|297449201|gb|EZ674191.1|	TSA: Cajanus cajan cultivar Asha contig26327.Asha mRNA sequence	1.34119	'protein.synthesis.ribosomal protein.prokaryotic.chloroplast.50S subunit.L24'
852	CA_gi|502123082|ref|XM_004497935.1|	PREDICTED: Cicer arietinum 50S ribosomal protein L28, chloroplastic-like (LOC101500333), mRNA GeneID:101500333	1.5862	'protein.synthesis.ribosomal protein.prokaryotic.chloroplast.50S subunit.L28'
853	MT_AES58588	cdna:novel chromosome:GCA_000219495.1:1:417413:422412:-1 gene:MTR_1g006120 transcript:AES58588 description:"Ribosomal protein S10 "	3.60091	'protein.synthesis.ribosomal protein.prokaryotic.mitochondrion.30S subunit.S10'
854	CA_gi|502122006|ref|XM_004497476.1|	PREDICTED: Cicer arietinum acylphosphatase-like (LOC101512723), mRNA GeneID:101512723	4.83039	'protein.synthesis.ribosomal protein.prokaryotic.unknown organellar.50S subunit.L18/L5'
855	CA_gi|502138652|ref|XM_004503427.1|	PREDICTED: Cicer arietinum U3 small nucleolar ribonucleoprotein protein IMP3-like (LOC101511568), mRNA GeneID:101511568	1.02672	'protein.synthesis.ribosomal protein.unknown.small subunit.S4'
856	CA_gi|502113423|ref|XM_004494589.1|	PREDICTED: Cicer arietinum protein FANTASTIC FOUR 1-like (LOC101513255), mRNA GeneID:101513255	3.55028	'protein.synthesis.ribosomal protein.unknown.unknown'
857	CA_gi|502111092|ref|XM_004493897.1|	PREDICTED: Cicer arietinum DEAD-box ATP-dependent RNA helicase 57-like (LOC101488605), mRNA GeneID:101488605	1.40851	'protein.synthesis.ribosome biogenesis.Pre-rRNA processing and modifications.DExD-box helicases'
858	CA_gi|502096319|ref|XM_004490640.1|	PREDICTED: Cicer arietinum protein TIC110, chloroplastic-like (LOC101513329), mRNA GeneID:101513329	4.51903	'protein.targeting.chloroplast'
859	CA_gi|502144155|ref|XM_004505540.1|	PREDICTED: Cicer arietinum mitochondrial import inner membrane translocase subunit TIM22-1-like (LOC101515689), mRNA GeneID:101515689	2.02833	'protein.targeting.mitochondria'
860	CC_gi|297453329|gb|EZ678319.1|	TSA: Cajanus cajan cultivar Asha contig30455.Asha mRNA sequence	1.48836	'protein.targeting.nucleus'
861	CC_gi|297409891|gb|EZ642472.1|	TSA: Cajanus cajan cultivar UPAS 120 contig24755.UPAS mRNA sequence	1.40189	'protein.targeting.secretory pathway.ER'
862	CA_gi|502131444|ref|XM_004500930.1|	PREDICTED: Cicer arietinum AP-4 complex subunit mu-1-like (LOC101495014), mRNA GeneID:101495014	1.13746	'protein.targeting.secretory pathway.unspecified'
863	CA_gi|502141510|ref|XM_004504473.1|	PREDICTED: Cicer arietinum protein transport protein Sec61 subunit beta-like (LOC101494504), mRNA GeneID:101494504	1.67936	'protein.targeting.secretory pathway.unspecified'
864	CA_gi|502080788|ref|XM_004486621.1|	PREDICTED: Cicer arietinum signal peptidase complex catalytic subunit SEC11C-like (LOC101489124), mRNA GeneID:101489124	1.80788	'protein.targeting.secretory pathway.unspecified'
865	CA_gi|502134134|ref|XM_004501955.1|	PREDICTED: Cicer arietinum AP-1 complex subunit sigma-1-like (LOC101495676), mRNA GeneID:101495676	4.06486	'protein.targeting.secretory pathway.unspecified'
866	CA_gi|502120186|ref|XM_004496820.1|	PREDICTED: Cicer arietinum vacuolar-sorting receptor 1-like (LOC101491030), mRNA GeneID:101491030	1.0797	'protein.targeting.secretory pathway.vacuole'
867	GM_gi|356524735|ref|XM_003530936.1|	PREDICTED: Glycine max uncharacterized protein LOC100500366 (LOC100500366), mRNA	2.64982	'protein.targeting.secretory pathway.vacuole'
868	CA_gi|502117695|ref|XM_004495847.1|	PREDICTED: Cicer arietinum calvin cycle protein CP12-2, chloroplastic-like (LOC101503053), mRNA GeneID:101503053	1.22321	'PS.calvin cycle'
869	CA_gi|502099694|ref|XM_004491482.1|	PREDICTED: Cicer arietinum fructose-bisphosphate aldolase, cytoplasmic isozyme 1-like (LOC101494431), mRNA GeneID:101494431	5.46631	'PS.calvin cycle.aldolase'
870	CA_gi|502149385|ref|XM_004507450.1|	PREDICTED: Cicer arietinum fructose-bisphosphate aldolase 1, chloroplastic-like (LOC101496901), mRNA GeneID:101496901	11.7429	'PS.calvin cycle.aldolase'
871	CA_gi|502131016|ref|XM_004500790.1|	PREDICTED: Cicer arietinum glyceraldehyde-3-phosphate dehydrogenase B, chloroplastic-like (LOC101505130), mRNA GeneID:101505130	8.83833	'PS.calvin cycle.GAP'
872	GM_gi|356495987|ref|XM_003516804.1|	PREDICTED: Glycine max phosphoribulokinase, chloroplastic-like (LOC100777515), mRNA	2.83039	'PS.calvin cycle.PRK'
873	CA_gi|502162279|ref|XM_004512394.1|	PREDICTED: Cicer arietinum phosphoribulokinase, chloroplastic-like (LOC101503694), mRNA GeneID:101503694	8.56789	'PS.calvin cycle.PRK'
874	MT_AES74954	cdna:known chromosome:GCA_000219495.1:6:4371200:4372442:1 gene:MTR_6g018310 transcript:AES74954 description:"Ribulose bisphosphate carboxylase small chain "	3.64982	'PS.calvin cycle.rubisco small subunit'
875	CA_gi|502137913|ref|XM_004503171.1|	PREDICTED: Cicer arietinum sedoheptulose-1,7-bisphosphatase, chloroplastic-like (LOC101509633), mRNA GeneID:101509633	6.92615	'PS.calvin cycle.seduheptulose bisphosphatase'
876	CA_gi|502132407|ref|XM_004501288.1|	PREDICTED: Cicer arietinum ATP synthase subunit b', chloroplastic-like (LOC101500760), mRNA GeneID:101500760	8.35211	'PS.lightreaction.ATP synthase.subunit B_ (ATPX)'
877	CA_gi|502122592|ref|XM_004497764.1|	PREDICTED: Cicer arietinum protein PROTON GRADIENT REGULATION 5, chloroplastic-like (LOC101515763), mRNA GeneID:101515763	5.11322	'PS.lightreaction.cyclic electron flow-chlororespiration'
878	CA_gi|502147878|ref|XM_004506894.1|	PREDICTED: Cicer arietinum uncharacterized LOC101496020 (LOC101496020), mRNA GeneID:101496020	9.4338	'PS.lightreaction.cyclic electron flow-chlororespiration'
879	GM_gi|351726723|ref|NM_001250719.1|	Glycine max Rieske iron-sulphur protein precursor (petC), mRNA	3.93933	'PS.lightreaction.cytochrome b6/f'
880	CA_gi|502140365|ref|XM_004504131.1|	PREDICTED: Cicer arietinum ferredoxin-1, chloroplastic-like (LOC101490186), mRNA GeneID:101490186	7.68837	'PS.lightreaction.other electron carrier (ox/red).ferredoxin'
881	CA_gi|502076835|ref|XM_004485416.1|	PREDICTED: Cicer arietinum ferredoxin-1, chloroplastic-like (LOC101508579), mRNA GeneID:101508579	9.49948	'PS.lightreaction.other electron carrier (ox/red).ferredoxin'
882	CA_gi|502100073|ref|XM_004491572.1|	PREDICTED: Cicer arietinum chlorophyll a-b binding protein 3, chloroplastic-like (LOC101493704), mRNA GeneID:101493704	1.322	'PS.lightreaction.photosystem I.LHC-I'
883	CC_gi|297410785|gb|EZ643366.1|	TSA: Cajanus cajan cultivar UPAS 120 contig25649.UPAS mRNA sequence	4.05763	'PS.lightreaction.photosystem I.LHC-I'
884	CA_gi|502086072|ref|XM_004488043.1|	PREDICTED: Cicer arietinum chlorophyll a-b binding protein 7, chloroplastic-like (LOC101494214), transcript variant X2, mRNA GeneID:101494214	7.08722	'PS.lightreaction.photosystem I.LHC-I'
885	CA_gi|502081030|ref|XM_004486688.1|	PREDICTED: Cicer arietinum photosystem I reaction center subunit VI-2, chloroplastic-like (LOC101510840), mRNA GeneID:101510840	3.26649	'PS.lightreaction.photosystem I.PSI polypeptide subunits'
886	CA_gi|502145841|ref|XM_004506146.1|	PREDICTED: Cicer arietinum uncharacterized LOC101500027 (LOC101500027), mRNA GeneID:101500027	11.7865	'PS.lightreaction.photosystem I.PSI polypeptide subunits'
887	LJ_gi|388506817|gb|BT141681.1|	Lotus japonicus clone JCVI-FLLj-14I9 unknown mRNA	2.6174	'PS.lightreaction.photosystem II.LHC-II'
888	CA_gi|502130534|ref|XM_004500626.1|	PREDICTED: Cicer arietinum chlorophyll a-b binding protein CP29.3, chloroplastic-like (LOC101510056), mRNA GeneID:101510056	6.22943	'PS.lightreaction.photosystem II.LHC-II'
889	CA_gi|502090943|ref|XM_004489334.1|	PREDICTED: Cicer arietinum chlorophyll a-b binding protein 3C, chloroplastic-like (LOC101514962), mRNA GeneID:101514962	7.65282	'PS.lightreaction.photosystem II.LHC-II'
890	CA_gi|502084261|ref|XM_004487600.1|	PREDICTED: Cicer arietinum chlorophyll a-b binding protein 13, chloroplastic-like (LOC101499819), mRNA GeneID:101499819	11.4429	'PS.lightreaction.photosystem II.LHC-II'
891	CA_gi|502077135|ref|XM_004485506.1|	PREDICTED: Cicer arietinum chlorophyll a-b binding protein CP24 10A, chloroplastic-like (LOC101509645), mRNA GeneID:101509645	11.6763	'PS.lightreaction.photosystem II.LHC-II'
892	CA_gi|502147414|ref|XM_004506717.1|	PREDICTED: Cicer arietinum chlorophyll a-b binding protein CP29.1, chloroplastic-like (LOC101489223), mRNA GeneID:101489223	11.6895	'PS.lightreaction.photosystem II.LHC-II'
893	CA_gi|502098623|ref|XM_004491222.1|	PREDICTED: Cicer arietinum oxygen-evolving enhancer protein 2-1, chloroplastic-like (LOC101515625), mRNA GeneID:101515625	1.3164	'PS.lightreaction.photosystem II.PSII polypeptide subunits'
894	CA_gi|502093976|ref|XM_004490052.1|	PREDICTED: Cicer arietinum psbQ-like protein 1, chloroplastic-like (LOC101513108), mRNA GeneID:101513108	1.87068	'PS.lightreaction.photosystem II.PSII polypeptide subunits'
895	CA_gi|502089224|ref|XM_004488790.1|	PREDICTED: Cicer arietinum photosystem II 10 kDa polypeptide, chloroplastic-like (LOC101505387), mRNA GeneID:101505387	2.80182	'PS.lightreaction.photosystem II.PSII polypeptide subunits'
896	CA_gi|502153107|ref|XM_004509162.1|	PREDICTED: Cicer arietinum oxygen-evolving enhancer protein 1, chloroplastic-like (LOC101502182), mRNA GeneID:101502182	3.15706	'PS.lightreaction.photosystem II.PSII polypeptide subunits'
897	CA_gi|502125235|ref|XM_004498798.1|	PREDICTED: Cicer arietinum uncharacterized LOC101494478 (LOC101494478), mRNA GeneID:101494478	11.5671	'PS.lightreaction.photosystem II.PSII polypeptide subunits'
898	CA_gi|502160832|ref|XM_004511863.1|	PREDICTED: Cicer arietinum probable serine/threonine-protein kinase At1g01540-like (LOC101489894), mRNA GeneID:101489894	1.19273	'PS.lightreaction.state transition'
899	CA_gi|502126890|ref|XM_004499423.1|	PREDICTED: Cicer arietinum serine--glyoxylate aminotransferase-like (LOC101491355), mRNA GeneID:101491355	8.00502	'PS.photorespiration.aminotransferases peroxisomal'
900	CA_gi|502140894|ref|XM_004504310.1|	PREDICTED: Cicer arietinum serine hydroxymethyltransferase 1-like (LOC101493761), mRNA GeneID:101493761	1.21998	'PS.photorespiration.serine hydroxymethyltransferase'
901	CA_gi|502078510|ref|XM_004485912.1|	PREDICTED: Cicer arietinum serine hydroxymethyltransferase, mitochondrial-like (LOC101497644), mRNA GeneID:101497644	1.56396	'PS.photorespiration.serine hydroxymethyltransferase'
902	CA_gi|502175274|ref|XM_004515644.1|	PREDICTED: Cicer arietinum membrane steroid-binding protein 2-like (LOC101502439), mRNA GeneID:101502439	4.80902	'redox.ascorbate and glutathione'
903	CA_gi|502164979|ref|XM_004513301.1|	PREDICTED: Cicer arietinum probable transmembrane ascorbate ferrireductase 2-like (LOC101500616), mRNA GeneID:101500616	5.53734	'redox.ascorbate and glutathione'
904	CA_gi|502139185|ref|XM_004503618.1|	PREDICTED: Cicer arietinum monodehydroascorbate reductase, chloroplastic-like (LOC101515028), mRNA GeneID:101515028	1.44875	'redox.ascorbate and glutathione.ascorbate'
905	CA_gi|502139448|ref|XM_004503714.1|	PREDICTED: Cicer arietinum probable phospholipid hydroperoxide glutathione peroxidase 6, mitochondrial-like (LOC101488996), mRNA GeneID:101488996	10.458	'redox.ascorbate and glutathione.glutathione'
906	CA_gi|502145556|ref|XM_004506021.1|	PREDICTED: Cicer arietinum superoxide dismutase [Cu-Zn], chloroplastic-like (LOC101512334), mRNA GeneID:101512334	9.47933	'redox.dismutases and catalases'
907	CA_gi|502133853|ref|XM_004501857.1|	PREDICTED: Cicer arietinum glutaredoxin-C1-like (LOC101493651), mRNA GeneID:101493651	1.75961	'redox.glutaredoxins'
908	CA_gi|502132650|ref|XM_004501407.1|	PREDICTED: Cicer arietinum glutaredoxin-C6-like (LOC101511135), mRNA GeneID:101511135	2.68153	'redox.glutaredoxins'
909	CA_gi|502149201|ref|XM_004507376.1|	PREDICTED: Cicer arietinum plastid division protein PDV2-like (LOC101500782), mRNA GeneID:101500782	8.03064	'redox.heme'
910	CA_gi|502151600|ref|XM_004508464.1|	PREDICTED: Cicer arietinum NADH-cytochrome b5 reductase-like protein-like (LOC101489874), mRNA GeneID:101489874	2.34627	'redox.misc'
911	CA_gi|502150589|ref|XM_004507970.1|	PREDICTED: Cicer arietinum peroxiredoxin Q, chloroplastic-like (LOC101492359), mRNA GeneID:101492359	1.73406	'redox.peroxiredoxin'
912	CA_gi|502143142|ref|XM_004505176.1|	PREDICTED: Cicer arietinum thioredoxin M3, chloroplastic-like (LOC101505247), mRNA GeneID:101505247	1.1248	'redox.thioredoxin'
913	CA_gi|502092033|ref|XM_004489640.1|	PREDICTED: Cicer arietinum 5'-adenylylsulfate reductase-like 5-like (LOC101506048), mRNA GeneID:101506048	1.55873	'redox.thioredoxin'
914	CA_gi|502126452|ref|XM_004499255.1|	PREDICTED: Cicer arietinum thioredoxin-like protein CDSP32, chloroplastic-like (LOC101508233), mRNA GeneID:101508233	2.91285	'redox.thioredoxin'
915	CA_gi|502126165|ref|XM_004499148.1|	PREDICTED: Cicer arietinum thioredoxin H-type 1-like (LOC101500110), mRNA GeneID:101500110	6.37955	'redox.thioredoxin'
916	CA_gi|502097808|ref|XM_004491029.1|	PREDICTED: Cicer arietinum protein disulfide isomerase-like 2-3-like (LOC101508932), mRNA GeneID:101508932	1.86492	'redox.thioredoxin.PDIL'
917	CA_gi|502117730|ref|XM_004495861.1|	PREDICTED: Cicer arietinum probable protein disulfide-isomerase A6-like (LOC101508443), mRNA GeneID:101508443	5.72021	'redox.thioredoxin.PDIL'
918	CA_gi|502135890|ref|XM_004502432.1|	PREDICTED: Cicer arietinum protein disulfide-isomerase-like (LOC101512854), mRNA GeneID:101512854	6.67957	'redox.thioredoxin.PDIL'
919	CA_gi|502165821|ref|XM_004513644.1|	PREDICTED: Cicer arietinum U6 snRNA-associated Sm-like protein LSm3-like (LOC101510224), mRNA GeneID:101510224	1.10982	'RNA.processing'
920	CA_gi|502107283|ref|XM_004493159.1|	PREDICTED: Cicer arietinum probable polyribonucleotide nucleotidyltransferase 1, chloroplastic-like (LOC101497377), mRNA GeneID:101497377	2.1075	'RNA.processing'
921	CA_gi|502163686|ref|XM_004512860.1|	PREDICTED: Cicer arietinum N-alpha-acetyltransferase 38, NatC auxiliary subunit-like (LOC101498142), mRNA GeneID:101498142	4.24543	'RNA.processing'
922	CA_gi|502139972|ref|XM_004503940.1|	PREDICTED: Cicer arietinum small nuclear ribonucleoprotein Sm D3-like (LOC101509637), mRNA GeneID:101509637	5.02833	'RNA.processing'
923	CA_gi|502076923|ref|XM_004485438.1|	PREDICTED: Cicer arietinum DEAD-box ATP-dependent RNA helicase 42-like (LOC101515691), transcript variant X1, mRNA GeneID:101515691	2.74293	'RNA.processing.RNA helicase'
924	CA_gi|502096624|ref|XM_004490739.1|	PREDICTED: Cicer arietinum pre-mRNA-splicing factor 38B-like (LOC101492609), mRNA GeneID:101492609	1.00032	'RNA.processing.splicing'
925	LJ_gi|292747359|dbj|AK337176.1|	Lotus japonicus cDNA, clone: LjFL1-048-AE08, HTC	1.67783	'RNA.processing.splicing'
926	CA_gi|502136295|ref|XM_004502578.1|	PREDICTED: Cicer arietinum splicing factor 3A subunit 3-like (LOC101506103), mRNA GeneID:101506103	3.20236	'RNA.processing.splicing'
927	CA_gi|502167478|ref|XM_004514096.1|	PREDICTED: Cicer arietinum serine/arginine-rich splicing factor 33-like (LOC101510128), mRNA GeneID:101510128	4.60091	'RNA.processing.splicing'
928	CA_gi|502097485|ref|XM_004490948.1|	PREDICTED: Cicer arietinum dehydration-responsive element-binding protein 2C-like (LOC101507986), mRNA GeneID:101507986	1.39299	'RNA.regulation of transcription.AP2/EREBP, APETALA2/Ethylene-responsive element binding protein family'
929	CA_gi|502138605|ref|XM_004503413.1|	PREDICTED: Cicer arietinum dehydration-responsive element-binding protein 3-like (LOC101506537), mRNA GeneID:101506537	2.91285	'RNA.regulation of transcription.AP2/EREBP, APETALA2/Ethylene-responsive element binding protein family'
930	CA_gi|502134009|ref|XM_004501912.1|	PREDICTED: Cicer arietinum protein argonaute 4-like (LOC101510486), mRNA GeneID:101510486	2.43324	'RNA.regulation of transcription.Argonaute'
931	CA_gi|502145257|ref|XM_004505897.1|	PREDICTED: Cicer arietinum LOB domain-containing protein 11-like (LOC101500987), mRNA GeneID:101500987	3.60091	'RNA.regulation of transcription.AS2,Lateral Organ Boundaries Gene Family'
932	CA_gi|502154981|ref|XM_004509861.1|	PREDICTED: Cicer arietinum transcription factor bHLH79-like (LOC101499530), mRNA GeneID:101499530	2.99086	'RNA.regulation of transcription.bHLH,Basic Helix-Loop-Helix family'
933	CA_gi|502179449|ref|XM_004516376.1|	PREDICTED: Cicer arietinum transcription factor bHLH155-like (LOC101514680), mRNA GeneID:101514680	3.06486	'RNA.regulation of transcription.bHLH,Basic Helix-Loop-Helix family'
934	CA_gi|502132043|ref|XM_004501150.1|	PREDICTED: Cicer arietinum basic leucine zipper 9-like (LOC101513177), mRNA GeneID:101513177	2.15101	'RNA.regulation of transcription.bZIP transcription factor family'
935	CA_gi|502082484|ref|XM_004487125.1|	PREDICTED: Cicer arietinum transcription factor RF2b-like (LOC101507538), mRNA GeneID:101507538	2.15797	'RNA.regulation of transcription.bZIP transcription factor family'
936	CA_gi|502144977|ref|XM_004505763.1|	PREDICTED: Cicer arietinum uncharacterized LOC101509009 (LOC101509009), mRNA GeneID:101509009	2.83039	'RNA.regulation of transcription.bZIP transcription factor family'
937	GM_gi|356511198|ref|XM_003524268.1|	PREDICTED: Glycine max transcription factor TGA4-like (LOC100784399), mRNA	2.83039	'RNA.regulation of transcription.bZIP transcription factor family'
938	LJ_gi|292684193|dbj|AK339755.1|	Lotus japonicus cDNA, clone: LjFL3-077-CA12, HTC	2.91285	'RNA.regulation of transcription.C2C2(Zn) DOF zinc finger family'
939	CA_gi|502150876|ref|XM_004508111.1|	PREDICTED: Cicer arietinum GATA transcription factor 15-like (LOC101509226), mRNA GeneID:101509226	4.32789	'RNA.regulation of transcription.C2C2(Zn) GATA transcription factor family'
940	CA_gi|502082521|ref|XM_004487135.1|	PREDICTED: Cicer arietinum zinc finger protein MAGPIE-like (LOC101511476), mRNA GeneID:101511476	1.11844	'RNA.regulation of transcription.C2H2 zinc finger family'
941	CA_gi|502097828|ref|XM_004491034.1|	PREDICTED: Cicer arietinum zinc finger CCCH domain-containing protein 3-like (LOC101510439), mRNA GeneID:101510439	1.38678	'RNA.regulation of transcription.C2H2 zinc finger family'
942	CA_gi|502141659|ref|XM_004504525.1|	PREDICTED: Cicer arietinum zinc finger protein 4-like (LOC101513074), mRNA GeneID:101513074	1.41535	'RNA.regulation of transcription.C2H2 zinc finger family'
943	CA_gi|502138191|ref|XM_004503262.1|	PREDICTED: Cicer arietinum zinc finger protein 207-like (LOC101510724), mRNA GeneID:101510724	1.80706	'RNA.regulation of transcription.C2H2 zinc finger family'
944	CA_gi|502123984|ref|XM_004498279.1|	PREDICTED: Cicer arietinum transcription factor IIIA-like (LOC101512638), mRNA GeneID:101512638	2.10282	'RNA.regulation of transcription.C2H2 zinc finger family'
945	CA_gi|502163667|ref|XM_004512854.1|	PREDICTED: Cicer arietinum uncharacterized LOC101496502 (LOC101496502), mRNA GeneID:101496502	2.16919	'RNA.regulation of transcription.C2H2 zinc finger family'
946	CC_gi|297407862|gb|EZ640443.1|	TSA: Cajanus cajan cultivar UPAS 120 contig22726.UPAS mRNA sequence	2.29313	'RNA.regulation of transcription.C2H2 zinc finger family'
947	CA_gi|502114590|ref|XM_004494936.1|	PREDICTED: Cicer arietinum zinc finger protein ZAT11-like (LOC101495964), mRNA GeneID:101495964	2.95238	'RNA.regulation of transcription.C2H2 zinc finger family'
948	CA_gi|502125726|ref|XM_004498983.1|	PREDICTED: Cicer arietinum uncharacterized LOC101501184 (LOC101501184), mRNA GeneID:101501184	4.74293	'RNA.regulation of transcription.C2H2 zinc finger family'
949	CA_gi|502105567|ref|XM_004492780.1|	PREDICTED: Cicer arietinum uncharacterized LOC101508199 (LOC101508199), mRNA GeneID:101508199	6.98133	'RNA.regulation of transcription.C2H2 zinc finger family'
950	CA_gi|502164187|ref|XM_004513019.1|	PREDICTED: Cicer arietinum zinc finger CCCH domain-containing protein 20-like (LOC101498024), mRNA GeneID:101498024	1.13197	'RNA.regulation of transcription.C3H zinc finger family'
951	CA_gi|502122800|ref|XM_004497842.1|	PREDICTED: Cicer arietinum zinc finger CCCH domain-containing protein 44-like (LOC101490054), mRNA GeneID:101490054	4.63775	'RNA.regulation of transcription.C3H zinc finger family'
952	CA_gi|502158284|ref|XM_004511034.1|	PREDICTED: Cicer arietinum dr1-associated corepressor homolog (LOC101513228), mRNA GeneID:101513228	2.02304	'RNA.regulation of transcription.CCAAT box binding factor family, HAP5'
953	CA_gi|502145321|ref|XM_004505924.1|	PREDICTED: Cicer arietinum DNA polymerase epsilon subunit C-like (LOC101509858), mRNA GeneID:101509858	3.28725	'RNA.regulation of transcription.CCAAT box binding factor family, HAP5'
954	CA_gi|502135924|ref|XM_004502443.1|	PREDICTED: Cicer arietinum SWI/SNF complex subunit SWI3C-like (LOC101488648), mRNA GeneID:101488648	1.64982	'RNA.regulation of transcription.Chromatin Remodeling Factors'
955	CA_gi|502081681|ref|XM_004486878.1|	PREDICTED: Cicer arietinum ETHYLENE INSENSITIVE 3-like 3 protein-like (LOC101514824), mRNA GeneID:101514824	1.46324	'RNA.regulation of transcription.EIN3-like(EIL) transcription factor family'
956	CA_gi|502082538|ref|XM_004487140.1|	PREDICTED: Cicer arietinum probable transcription factor GLK1-like (LOC101513837), mRNA GeneID:101513837	5.09166	'RNA.regulation of transcription.G2-like transcription factor family, GARP'
957	CA_gi|502137592|ref|XM_004503078.1|	PREDICTED: Cicer arietinum DELLA protein GAI-like (LOC101503964), mRNA GeneID:101503964	5.13525	'RNA.regulation of transcription.GRAS transcription factor family'
958	CA_gi|502080066|ref|XM_004486393.1|	PREDICTED: Cicer arietinum homeobox-leucine zipper protein ATHB-14-like (LOC101495692), mRNA GeneID:101495692	1.02923	'RNA.regulation of transcription.HB,Homeobox transcription factor family'
959	CA_gi|502081132|ref|XM_004486719.1|	PREDICTED: Cicer arietinum homeobox-leucine zipper protein ATHB-15-like (LOC101493124), mRNA GeneID:101493124	1.45914	'RNA.regulation of transcription.HB,Homeobox transcription factor family'
960	CA_gi|502156753|ref|XM_004510573.1|	PREDICTED: Cicer arietinum homeobox-leucine zipper protein ATHB-12-like (LOC101509884), mRNA GeneID:101509884	1.66493	'RNA.regulation of transcription.HB,Homeobox transcription factor family'
961	CA_gi|502158701|ref|XM_004511193.1|	PREDICTED: Cicer arietinum uncharacterized LOC101500707 (LOC101500707), mRNA GeneID:101500707	1.71693	'RNA.regulation of transcription.HB,Homeobox transcription factor family'
962	CA_gi|502148527|ref|XM_004507140.1|	PREDICTED: Cicer arietinum BEL1-like homeodomain protein 9-like (LOC101498314), mRNA GeneID:101498314	2.36184	'RNA.regulation of transcription.HB,Homeobox transcription factor family'
963	CA_gi|502132441|ref|XM_004501305.1|	PREDICTED: Cicer arietinum homeobox protein knotted-1-like 3-like (LOC101506099), transcript variant X1, mRNA GeneID:101506099	2.81822	'RNA.regulation of transcription.HB,Homeobox transcription factor family'
964	CA_gi|502151924|ref|XM_004508623.1|	PREDICTED: Cicer arietinum histone deacetylase 5-like (LOC101488469), mRNA GeneID:101488469	1.14148	'RNA.regulation of transcription.HDA'
965	CA_gi|502145680|ref|XM_004506074.1|	PREDICTED: Cicer arietinum histone deacetylase HDT1-like (LOC101503096), mRNA GeneID:101503096	2.32242	'RNA.regulation of transcription.HDA'
966	CA_gi|502152512|ref|XM_004508903.1|	PREDICTED: Cicer arietinum uncharacterized LOC101498323 (LOC101498323), mRNA GeneID:101498323	8.16709	'RNA.regulation of transcription.HSF,Heat-shock transcription factor family'
967	CA_gi|502148318|ref|XM_004507062.1|	PREDICTED: Cicer arietinum lysine-specific demethylase 8-like (LOC101499299), mRNA GeneID:101499299	1.84529	'RNA.regulation of transcription.JUMONJI family'
968	CA_gi|502104872|ref|XM_004492610.1|	PREDICTED: Cicer arietinum MADS-box protein SOC1-like (LOC101510775), mRNA GeneID:101510775	1.96532	'RNA.regulation of transcription.MADS box transcription factor family'
969	CA_gi|502117623|ref|XM_004495825.1|	PREDICTED: Cicer arietinum protein ODORANT1-like (LOC101495438), mRNA GeneID:101495438	1.47473	'RNA.regulation of transcription.MYB domain transcription factor family'
970	CA_gi|502112685|ref|XM_004494354.1|	PREDICTED: Cicer arietinum transcription factor MYB12-like (LOC101496845), mRNA GeneID:101496845	2.29752	'RNA.regulation of transcription.MYB domain transcription factor family'
971	CA_gi|502163652|ref|XM_004512849.1|	PREDICTED: Cicer arietinum transcription factor MYB21-like (LOC101494548), mRNA GeneID:101494548	2.69712	'RNA.regulation of transcription.MYB domain transcription factor family'
972	CA_gi|502077592|ref|XM_004485639.1|	PREDICTED: Cicer arietinum transcription factor MYB39-like (LOC101495806), mRNA GeneID:101495806	3.13525	'RNA.regulation of transcription.MYB domain transcription factor family'
973	CA_gi|502095939|ref|XM_004490518.1|	PREDICTED: Cicer arietinum transcription factor DIVARICATA-like (LOC101494332), mRNA GeneID:101494332	1.26033	'RNA.regulation of transcription.MYB-related transcription factor family'
974	CA_gi|502104024|ref|XM_004492358.1|	PREDICTED: Cicer arietinum transcription factor DIVARICATA-like (LOC101504133), mRNA GeneID:101504133	1.64819	'RNA.regulation of transcription.MYB-related transcription factor family'
975	CA_gi|502107034|ref|XM_004493079.1|	PREDICTED: Cicer arietinum NAC transcription factor 25-like (LOC101499961), mRNA GeneID:101499961	4.26649	'RNA.regulation of transcription.NAC domain transcription factor family'
976	CA_gi|502168270|ref|XM_004514293.1|	PREDICTED: Cicer arietinum NAC domain-containing protein 72-like (LOC101489389), mRNA GeneID:101489389	5.85145	'RNA.regulation of transcription.NAC domain transcription factor family'
977	CA_gi|502161734|ref|XM_004512210.1|	PREDICTED: Cicer arietinum HMG1/2-like protein-like (LOC101497818), mRNA GeneID:101497818	4.87735	'RNA.regulation of transcription.Nucleosome/chromatin assembly factor group'
978	CA_gi|502153724|ref|XM_004509385.1|	PREDICTED: Cicer arietinum HMG1/2-like protein-like (LOC101491293), mRNA GeneID:101491293	7.32789	'RNA.regulation of transcription.Nucleosome/chromatin assembly factor group'
979	CA_gi|502150320|ref|XM_004507840.1|	PREDICTED: Cicer arietinum protein CHLOROPLAST IMPORT APPARATUS 2-like (LOC101508698), mRNA GeneID:101508698	3.77268	'RNA.regulation of transcription.Orphan family'
980	CA_gi|502114659|ref|XM_004494955.1|	PREDICTED: Cicer arietinum uncharacterized LOC101501583 (LOC101501583), mRNA GeneID:101501583	1.66893	'RNA.regulation of transcription.PHD finger transcription factor'
981	CA_gi|502122251|ref|XM_004497597.1|	PREDICTED: Cicer arietinum E3 ubiquitin-protein ligase PUB24-like (LOC101503852), mRNA GeneID:101503852	2.86846	'RNA.regulation of transcription.PHOR1'
982	CA_gi|502117671|ref|XM_004495839.1|	PREDICTED: Cicer arietinum pentatricopeptide repeat-containing protein At1g02370, mitochondrial-like (LOC101500202), mRNA GeneID:101500202	1.28546	'RNA.regulation of transcription.putative transcription regulator'
983	CA_gi|502116705|ref|XM_004495503.1|	PREDICTED: Cicer arietinum putative DNA-binding protein ESCAROLA-like (LOC101508336), mRNA GeneID:101508336	1.32789	'RNA.regulation of transcription.putative transcription regulator'
984	CA_gi|502102625|ref|XM_004492079.1|	PREDICTED: Cicer arietinum transcription initiation factor TFIID subunit 6-like (LOC101504336), mRNA GeneID:101504336	2.38678	'RNA.regulation of transcription.putative transcription regulator'
985	CA_gi|502085825|ref|XM_004487963.1|	PREDICTED: Cicer arietinum leucine-rich repeat-containing protein 7-like (LOC101493027), mRNA GeneID:101493027	3.49782	'RNA.regulation of transcription.putative transcription regulator'
986	CA_gi|502173398|ref|XM_004515263.1|	PREDICTED: Cicer arietinum pentatricopeptide repeat-containing protein At1g02150-like (LOC101507177), mRNA GeneID:101507177	3.64415	'RNA.regulation of transcription.putative transcription regulator'
987	CA_gi|502164709|ref|XM_004513171.1|	PREDICTED: Cicer arietinum E3 ubiquitin-protein ligase RBBP6-like (LOC101501878), transcript variant X1, mRNA GeneID:101501878	4.41535	'RNA.regulation of transcription.putative transcription regulator'
988	CA_gi|502102320|ref|XM_004491980.1|	PREDICTED: Cicer arietinum histone-lysine N-methyltransferase ATX2-like (LOC101490018), transcript variant X1, mRNA GeneID:101490018	2.21423	'RNA.regulation of transcription.SET-domain transcriptional regulator family'
989	CA_gi|502118930|ref|XM_004496388.1|	PREDICTED: Cicer arietinum histone-lysine N-methyltransferase ASHH1-like (LOC101514893), mRNA GeneID:101514893	2.69712	'RNA.regulation of transcription.SET-domain transcriptional regulator family'
990	MT_AES75034	cdna:novel chromosome:GCA_000219495.1:6:5223334:5231390:-1 gene:MTR_6g023320 transcript:AES75034 description:"SET domain protein "	5.89268	'RNA.regulation of transcription.SET-domain transcriptional regulator family'
991	CA_gi|502156365|ref|XM_004510381.1|	PREDICTED: Cicer arietinum vacuolar protein sorting-associated protein 2 homolog 1-like (LOC101499120), mRNA GeneID:101499120	1.36742	'RNA.regulation of transcription.SNF7'
992	CA_gi|502086395|ref|XM_004488148.1|	PREDICTED: Cicer arietinum vacuolar protein sorting-associated protein 2 homolog 2-like (LOC101505824), mRNA GeneID:101505824	2.25389	'RNA.regulation of transcription.SNF7'
993	CA_gi|502160681|ref|XM_004511789.1|	PREDICTED: Cicer arietinum BTB/POZ and TAZ domain-containing protein 4-like (LOC101495512), mRNA GeneID:101495512	1.78396	'RNA.regulation of transcription.Transcriptional Adaptor Zinc Bundle (TAZ) domain family'
994	CA_gi|502162018|ref|XM_004512305.1|	PREDICTED: Cicer arietinum trihelix transcription factor GT-3b-like (LOC101501875), mRNA GeneID:101501875	2.83039	'RNA.regulation of transcription.Trihelix, Triple-Helix transcription factor family'
995	CA_gi|502129447|ref|XM_004500252.1|	PREDICTED: Cicer arietinum glycine-rich cell wall structural protein 1.8-like (LOC101514147), transcript variant X1, mRNA GeneID:101514147	1.36245	'RNA.regulation of transcription.unclassified'
996	CA_gi|502165229|ref|XM_004513424.1|	PREDICTED: Cicer arietinum MOB kinase activator-like 1-like (LOC101493608), mRNA GeneID:101493608	1.68635	'RNA.regulation of transcription.unclassified'
997	CA_gi|502141074|ref|XM_004504381.1|	PREDICTED: Cicer arietinum F-box protein At1g67340-like (LOC101491689), mRNA GeneID:101491689	2.13525	'RNA.regulation of transcription.unclassified'
998	CA_gi|502078842|ref|XM_004486016.1|	PREDICTED: Cicer arietinum uncharacterized LOC101501524 (LOC101501524), mRNA GeneID:101501524	2.74293	'RNA.regulation of transcription.unclassified'
999	CA_gi|502145156|ref|XM_004505848.1|	PREDICTED: Cicer arietinum uncharacterized LOC101512865 (LOC101512865), mRNA GeneID:101512865	2.74293	'RNA.regulation of transcription.unclassified'
1000	CA_gi|502116454|ref|XM_004495382.1|	PREDICTED: Cicer arietinum PHD finger protein At1g33420-like (LOC101498045), mRNA GeneID:101498045	3.04874	'RNA.regulation of transcription.unclassified'
1001	CA_gi|502146882|ref|XM_004506592.1|	PREDICTED: Cicer arietinum uncharacterized LOC101491600 (LOC101491600), mRNA GeneID:101491600	5.83745	'RNA.regulation of transcription.unclassified'
1002	CA_gi|502115431|ref|XM_004495145.1|	PREDICTED: Cicer arietinum chloroplast stem-loop binding protein of 41 kDa a, chloroplastic-like (LOC101505528), mRNA GeneID:101505528	6.34779	'RNA.regulation of transcription.unclassified'
1003	CA_gi|502080259|ref|XM_004486451.1|	PREDICTED: Cicer arietinum probable WRKY transcription factor 14-like (LOC101513524), mRNA GeneID:101513524	2.44337	'RNA.regulation of transcription.WRKY domain transcription factor family'
1004	LJ_gi|292786889|dbj|AK338677.1|	Lotus japonicus cDNA, clone: LjFL2-037-AA11, HTC	2.94456	'RNA.regulation of transcription.WRKY domain transcription factor family'
1005	CA_gi|502170210|ref|XM_004514727.1|	PREDICTED: Cicer arietinum probable WRKY transcription factor 75-like (LOC101499040), mRNA GeneID:101499040	3.20236	'RNA.regulation of transcription.WRKY domain transcription factor family'
1006	CA_gi|502114345|ref|XM_004494879.1|	PREDICTED: Cicer arietinum probable WRKY transcription factor 23-like (LOC101495104), mRNA GeneID:101495104	3.421	'RNA.regulation of transcription.WRKY domain transcription factor family'
1007	CA_gi|502083845|ref|XM_004487525.1|	PREDICTED: Cicer arietinum probable WRKY transcription factor 69-like (LOC101504205), mRNA GeneID:101504205	3.57582	'RNA.regulation of transcription.WRKY domain transcription factor family'
1008	CA_gi|502114001|ref|XM_004494773.1|	PREDICTED: Cicer arietinum uncharacterized LOC101512708 (LOC101512708), mRNA GeneID:101512708	1.97559	'RNA.regulation of transcription.Zn-finger(CCHC)'
1009	CA_gi|502113647|ref|XM_004494658.1|	PREDICTED: Cicer arietinum poly(rC)-binding protein 3-like (LOC101506610), mRNA GeneID:101506610	1.06486	'RNA.RNA binding'
1010	CA_gi|502078709|ref|XM_004485974.1|	PREDICTED: Cicer arietinum la-related protein 7-like (LOC101488792), mRNA GeneID:101488792	1.24996	'RNA.RNA binding'
1011	CA_gi|502129152|ref|XM_004500145.1|	PREDICTED: Cicer arietinum heterogeneous nuclear ribonucleoprotein F-like (LOC101506004), mRNA GeneID:101506004	1.41809	'RNA.RNA binding'
1012	CA_gi|502139942|ref|XM_004503925.1|	PREDICTED: Cicer arietinum RNA-binding protein 39-like (LOC101505242), mRNA GeneID:101505242	1.421	'RNA.RNA binding'
1013	CA_gi|502154567|ref|XM_004509689.1|	PREDICTED: Cicer arietinum uncharacterized LOC101513427 (LOC101513427), mRNA GeneID:101513427	1.70445	'RNA.RNA binding'
1014	CA_gi|502136590|ref|XM_004502685.1|	PREDICTED: Cicer arietinum uncharacterized LOC101509196 (LOC101509196), mRNA GeneID:101509196	1.71491	'RNA.RNA binding'
1015	CA_gi|502165075|ref|XM_004513347.1|	PREDICTED: Cicer arietinum pre-mRNA-splicing factor CWC22 homolog (LOC101494135), mRNA GeneID:101494135	1.89132	'RNA.RNA binding'
1016	CA_gi|502120900|ref|XM_004497063.1|	PREDICTED: Cicer arietinum TATA-binding protein-associated factor 2N-like (LOC101507592), transcript variant X1, mRNA GeneID:101507592	2.6174	'RNA.RNA binding'
1017	CA_gi|502106439|ref|XM_004492886.1|	PREDICTED: Cicer arietinum U11/U12 small nuclear ribonucleoprotein 35 kDa protein-like (LOC101512698), mRNA GeneID:101512698	3.06486	'RNA.RNA binding'
1018	CA_gi|502145799|ref|XM_004506127.1|	PREDICTED: Cicer arietinum nucleolin-like (LOC101492238), mRNA GeneID:101492238	3.06486	'RNA.RNA binding'
1019	CA_gi|502145104|ref|XM_004505825.1|	PREDICTED: Cicer arietinum glycine-rich RNA-binding protein 2, mitochondrial-like (LOC101505465), mRNA GeneID:101505465	3.20236	'RNA.RNA binding'
1020	CA_gi|502125415|ref|XM_004498859.1|	PREDICTED: Cicer arietinum far upstream element-binding protein 1-like (LOC101512639), mRNA GeneID:101512639	4.18033	'RNA.RNA binding'
1021	CA_gi|502098427|ref|XM_004491175.1|	PREDICTED: Cicer arietinum pre-mRNA branch site p14-like protein-like (LOC101502414), mRNA GeneID:101502414	4.47085	'RNA.RNA binding'
1022	CA_gi|502149244|ref|XM_004507394.1|	PREDICTED: Cicer arietinum glycine-rich RNA-binding, abscisic acid-inducible protein-like (LOC101507444), mRNA GeneID:101507444	5.421	'RNA.RNA binding'
1023	CA_gi|502133671|ref|XM_004501793.1|	PREDICTED: Cicer arietinum 31 kDa ribonucleoprotein, chloroplastic-like (LOC101502766), mRNA GeneID:101502766	6.37229	'RNA.RNA binding'
1024	CA_gi|502161913|ref|XM_004512270.1|	PREDICTED: Cicer arietinum ABC transporter E family member 2-like (LOC101490016), mRNA GeneID:101490016	1.46079	'RNA.transcription'
1025	CA_gi|502143328|ref|XM_004505243.1|	PREDICTED: Cicer arietinum DNA-directed RNA polymerase II subunit RPB3-A-like (LOC101498093), mRNA GeneID:101498093	1.63909	'RNA.transcription'
1026	CA_gi|502161488|ref|XM_004512125.1|	PREDICTED: Cicer arietinum DNA-directed RNA polymerase II subunit RPB1-like (LOC101489580), mRNA GeneID:101489580	7.03755	'RNA.transcription'
1027	CA_gi|502103915|ref|XM_004492337.1|	PREDICTED: Cicer arietinum DNA-directed RNA polymerases I, II, and III subunit RPABC4-like (LOC101494979), mRNA GeneID:101494979	7.6913	'RNA.transcription'
1028	CA_gi|502148420|ref|XM_004507102.1|	PREDICTED: Cicer arietinum protein TIC 62, chloroplastic-like (LOC101513087), mRNA GeneID:101513087	8.46266	'RNA.transcription'
1029	CA_gi|502090006|ref|XM_004489034.1|	PREDICTED: Cicer arietinum putative UDP-rhamnose:rhamnosyltransferase 1-like (LOC101492809), mRNA GeneID:101492809	1.74293	'secondary metabolism.flavonoids.anthocyanins'
1030	CA_gi|502152460|ref|XM_004508878.1|	PREDICTED: Cicer arietinum anthocyanin regulatory C1 protein-like (LOC101490434), mRNA GeneID:101490434	1.91285	'secondary metabolism.flavonoids.anthocyanins'
1031	CA_gi|502083860|ref|XM_004487530.1|	PREDICTED: Cicer arietinum UDP-glycosyltransferase 79B1-like (LOC101506130), mRNA GeneID:101506130	4.02833	'secondary metabolism.flavonoids.anthocyanins'
1032	CA_gi|502167672|ref|XM_004514156.1|	PREDICTED: Cicer arietinum leucoanthocyanidin dioxygenase-like (LOC101512288), mRNA GeneID:101512288	4.06486	'secondary metabolism.flavonoids.anthocyanins'
1033	CA_gi|502091173|ref|XM_004489409.1|	PREDICTED: Cicer arietinum phenolic glucoside malonyltransferase 1-like (LOC101510753), mRNA GeneID:101510753	2.95238	'secondary metabolism.flavonoids.anthocyanins.anthocyanin 5-aromatic acyltransferase'
1034	CA_gi|502134567|ref|XM_004502109.1|	PREDICTED: Cicer arietinum NAD(P)H-dependent 6'-deoxychalcone synthase-like (LOC101493855), mRNA GeneID:101493855	1.00596	'secondary metabolism.flavonoids.chalcones'
1035	CA_gi|502099976|ref|XM_004491548.1|	PREDICTED: Cicer arietinum NAD(P)H-dependent 6'-deoxychalcone synthase-like (LOC101513663), mRNA GeneID:101513663	1.70976	'secondary metabolism.flavonoids.chalcones'
1036	CA_gi|502127675|ref|XM_004499738.1|	PREDICTED: Cicer arietinum NAD(P)H-dependent 6'-deoxychalcone synthase-like (LOC101498748), mRNA GeneID:101498748	2.71868	'secondary metabolism.flavonoids.chalcones'
1037	CA_gi|502092779|ref|XM_004489719.1|	PREDICTED: Cicer arietinum flavonol synthase/flavanone 3-hydroxylase-like (LOC101505281), mRNA GeneID:101505281	1.21325	'secondary metabolism.flavonoids.dihydroflavonols'
1038	CA_gi|502173609|ref|XM_004515313.1|	PREDICTED: Cicer arietinum hydroquinone glucosyltransferase-like (LOC101494364), mRNA GeneID:101494364	2.24543	'secondary metabolism.flavonoids.dihydroflavonols'
1039	CA_gi|502156449|ref|XM_004510423.1|	PREDICTED: Cicer arietinum flavonoid 3'-monooxygenase-like (LOC101511721), mRNA GeneID:101511721	1.55355	'secondary metabolism.flavonoids.dihydroflavonols.flavonoid 3''-monooxygenase'
1040	CA_gi|502146372|ref|XM_004506369.1|	PREDICTED: Cicer arietinum UDP-glucose flavonoid 3-O-glucosyltransferase 7-like (LOC101503877), mRNA GeneID:101503877	1.60091	'secondary metabolism.flavonoids.flavonols'
1041	CA_gi|502111560|ref|XM_004494037.1|	PREDICTED: Cicer arietinum UDP-glycosyltransferase 73C3-like (LOC101511206), mRNA GeneID:101511206	4.7653	'secondary metabolism.flavonoids.flavonols'
1042	CA_gi|502132531|ref|XM_004501349.1|	PREDICTED: Cicer arietinum 3-ketoacyl-CoA synthase 10-like (LOC101493328), mRNA GeneID:101493328	3.32789	'secondary metabolism.isoprenoids'
1043	CA_gi|502079800|ref|XM_004486315.1|	PREDICTED: Cicer arietinum farnesyl pyrophosphate synthase 1-like (LOC101497550), mRNA GeneID:101497550	1.38929	'secondary metabolism.isoprenoids.mevalonate pathway.farnesyl pyrophosphate synthetase'
1044	CA_gi|502153163|ref|XM_004509182.1|	PREDICTED: Cicer arietinum geranylgeranyl pyrophosphate synthase, chloroplastic-like (LOC101509231), mRNA GeneID:101509231	1.44	'secondary metabolism.isoprenoids.non-mevalonate pathway.geranylgeranyl pyrophosphate synthase'
1045	CA_gi|502083106|ref|XM_004487304.1|	PREDICTED: Cicer arietinum geraniol synthase, chloroplastic-like (LOC101489988), mRNA GeneID:101489988	3.55028	'secondary metabolism.isoprenoids.terpenoids'
1046	CA_gi|502098787|ref|XM_004491260.1|	PREDICTED: Cicer arietinum 4-hydroxyphenylpyruvate dioxygenase-like (LOC101503806), mRNA GeneID:101503806	6.01439	'secondary metabolism.isoprenoids.tocopherol biosynthesis.hydroxyphenylpyruvate dioxygenase'
1047	CA_gi|502145932|ref|XM_004506187.1|	PREDICTED: Cicer arietinum adipocyte plasma membrane-associated protein-like (LOC101512561), mRNA GeneID:101512561	1.44864	'secondary metabolism.N misc.alkaloid-like'
1048	CA_gi|502132849|ref|XM_004501501.1|	PREDICTED: Cicer arietinum uncharacterized LOC101513395 (LOC101513395), mRNA GeneID:101513395	2.421	'secondary metabolism.phenylpropanoids'
1049	CA_gi|502132851|ref|XM_004501502.1|	PREDICTED: Cicer arietinum uncharacterized LOC101513706 (LOC101513706), mRNA GeneID:101513706	2.6174	'secondary metabolism.phenylpropanoids'
1050	CA_gi|502146855|ref|XM_004506581.1|	PREDICTED: Cicer arietinum laccase-7-like (LOC101515697), mRNA GeneID:101515697	4.62557	'secondary metabolism.phenylpropanoids'
1051	CA_gi|502140042|ref|XM_004503974.1|	PREDICTED: Cicer arietinum cytochrome P450 750A1-like (LOC101493108), mRNA GeneID:101493108	1.39146	'secondary metabolism.phenylpropanoids.lignin biosynthesis.F5H'
1052	CA_gi|502103604|ref|XM_004492265.1|	PREDICTED: Cicer arietinum laccase-17-like (LOC101496285), mRNA GeneID:101496285	2.55028	'secondary metabolism.simple phenols'
1053	CA_gi|502158291|ref|XM_004511036.1|	PREDICTED: Cicer arietinum 1-aminocyclopropane-1-carboxylate oxidase homolog 11-like (LOC101514206), mRNA GeneID:101514206	2.76846	'secondary metabolism.sulfur-containing.glucosinolates.synthesis.aliphatic.2-oxoglutarate-dependent dioxygenase'
1054	CA_gi|502141786|ref|XM_004504581.1|	PREDICTED: Cicer arietinum isoflavone 2'-hydroxylase-like (LOC101503091), mRNA GeneID:101503091	1.14403	'secondary metabolism.sulfur-containing.glucosinolates.synthesis.indole.cytochrome P450 monooxygenase'
1055	CA_gi|502160753|ref|XM_004511824.1|	PREDICTED: Cicer arietinum isoflavone 2'-hydroxylase-like (LOC101505947), mRNA GeneID:101505947	1.87322	'secondary metabolism.sulfur-containing.glucosinolates.synthesis.indole.cytochrome P450 monooxygenase'
1056	CA_gi|502126224|ref|XM_004499169.1|	PREDICTED: Cicer arietinum cytochrome P450 71B37-like (LOC101506523), mRNA GeneID:101506523	1.84353	'secondary metabolism.sulfur-containing.glucosinolates.synthesis.shared.CYP83B1 phenylacetaldoxime monooxygenase'
1057	CA_gi|502101154|ref|XM_004491769.1|	PREDICTED: Cicer arietinum cytochrome P450 71A1-like (LOC101515186), mRNA GeneID:101515186	3.74702	'secondary metabolism.sulfur-containing.glucosinolates.synthesis.shared.CYP83B1 phenylacetaldoxime monooxygenase'
1058	CA_gi|502078268|ref|XM_004485834.1|	PREDICTED: Cicer arietinum 14-3-3-like protein C-like (LOC101501305), transcript variant X2, mRNA GeneID:101501305	2.48709	'signalling.14-3-3 proteins'
1059	CA_gi|502089827|ref|XM_004488975.1|	PREDICTED: Cicer arietinum 14-3-3-like protein D-like (LOC101498552), mRNA GeneID:101498552	8.72021	'signalling.14-3-3 proteins'
1060	CA_gi|502166039|ref|XM_004513713.1|	PREDICTED: Cicer arietinum calcium-dependent protein kinase 8-like (LOC101493713), mRNA GeneID:101493713	1.14403	'signalling.calcium'
1061	CA_gi|502096674|ref|XM_004490750.1|	PREDICTED: Cicer arietinum calcium-binding protein CML24-like (LOC101495943), mRNA GeneID:101495943	1.2575	'signalling.calcium'
1062	CA_gi|502175392|ref|XM_004515664.1|	PREDICTED: Cicer arietinum protein IQ-DOMAIN 14-like (LOC101510363), mRNA GeneID:101510363	1.37096	'signalling.calcium'
1063	CA_gi|502124399|ref|XM_004498455.1|	PREDICTED: Cicer arietinum protein IQ-DOMAIN 1-like (LOC101490491), mRNA GeneID:101490491	1.48836	'signalling.calcium'
1064	CA_gi|502150428|ref|XM_004507892.1|	PREDICTED: Cicer arietinum uncharacterized LOC101496579 (LOC101496579), mRNA GeneID:101496579	1.71255	'signalling.calcium'
1065	CC_gi|297424995|gb|EZ651570.1|	TSA: Cajanus cajan cultivar Asha contig03706.Asha mRNA sequence	2.91285	'signalling.calcium'
1066	CA_gi|502137572|ref|XM_004503071.1|	PREDICTED: Cicer arietinum uncharacterized LOC101501707 (LOC101501707), mRNA GeneID:101501707	3.38678	'signalling.calcium'
1067	CA_gi|502084179|ref|XM_004487583.1|	PREDICTED: Cicer arietinum calcium-binding protein PBP1-like (LOC101494722), mRNA GeneID:101494722	4.49782	'signalling.calcium'
1068	CA_gi|502179095|ref|XM_004516315.1|	PREDICTED: Cicer arietinum probable calcium-binding protein CML49-like (LOC101514574), mRNA GeneID:101514574	5.23478	'signalling.calcium'
1069	CA_gi|502076690|ref|XM_004485371.1|	PREDICTED: Cicer arietinum ras-related protein RABD1-like (LOC101495577), mRNA GeneID:101495577	1.12424	'signalling.G-proteins'
1070	CA_gi|502078150|ref|XM_004485798.1|	PREDICTED: Cicer arietinum ras-related protein RABA1f-like (LOC101489774), mRNA GeneID:101489774	1.68635	'signalling.G-proteins'
1071	CC_gi|297427196|gb|EZ653771.1|	TSA: Cajanus cajan cultivar Asha contig05907.Asha mRNA sequence	2.10048	'signalling.G-proteins'
1072	CA_gi|502137037|ref|XM_004502886.1|	PREDICTED: Cicer arietinum ras-related protein RABC1-like (LOC101488438), mRNA GeneID:101488438	2.26649	'signalling.G-proteins'
1073	CA_gi|502156080|ref|XM_004510249.1|	PREDICTED: Cicer arietinum cirhin-like (LOC101514408), mRNA GeneID:101514408	2.55028	'signalling.G-proteins'
1074	CA_gi|502082505|ref|XM_004487130.1|	PREDICTED: Cicer arietinum ras-related protein RABA1f-like (LOC101509653), mRNA GeneID:101509653	2.573	'signalling.G-proteins'
1075	CA_gi|502140002|ref|XM_004503955.1|	PREDICTED: Cicer arietinum ras-related protein Rab7-like (LOC101514161), mRNA GeneID:101514161	3.27898	'signalling.G-proteins'
1076	CA_gi|502147518|ref|XM_004506757.1|	PREDICTED: Cicer arietinum PRA1 family protein B4-like (LOC101503106), mRNA GeneID:101503106	3.72021	'signalling.G-proteins'
1077	CA_gi|502157876|ref|XM_004510884.1|	PREDICTED: Cicer arietinum brefeldin A-inhibited guanine nucleotide-exchange protein 2-like (LOC101508411), mRNA GeneID:101508411	4.06486	'signalling.G-proteins'
1078	CA_gi|502148411|ref|XM_004507099.1|	PREDICTED: Cicer arietinum ras-related protein Rab11C-like (LOC101512110), mRNA GeneID:101512110	5.10048	'signalling.G-proteins'
1079	CA_gi|502149175|ref|XM_004507365.1|	PREDICTED: Cicer arietinum ras-related protein Rab7-like (LOC101496247), mRNA GeneID:101496247	6.26387	'signalling.G-proteins'
1080	CA_gi|502077244|ref|XM_004485536.1|	PREDICTED: Cicer arietinum uncharacterized LOC101490191 (LOC101490191), mRNA GeneID:101490191	1.23103	'signalling.in sugar and nutrient physiology'
1081	CA_gi|502149123|ref|XM_004507343.1|	PREDICTED: Cicer arietinum protein TIC 62, chloroplastic-like (LOC101489550), mRNA GeneID:101489550	1.02507	'signalling.light'
1082	CA_gi|502092775|ref|XM_004489717.1|	PREDICTED: Cicer arietinum BTB/POZ domain-containing protein At1g67900-like (LOC101504653), mRNA GeneID:101504653	1.20236	'signalling.light'
1083	CA_gi|502156249|ref|XM_004510324.1|	PREDICTED: Cicer arietinum mediator of RNA polymerase II transcription subunit 9-like (LOC101509789), mRNA GeneID:101509789	1.23325	'signalling.light'
1084	CA_gi|502127507|ref|XM_004499681.1|	PREDICTED: Cicer arietinum protein FAR-RED ELONGATED HYPOCOTYL 3-like (LOC101505784), mRNA GeneID:101505784	1.6174	'signalling.light'
1085	CA_gi|502117785|ref|XM_004495888.1|	PREDICTED: Cicer arietinum blue-light photoreceptor PHR2-like (LOC101489403), mRNA GeneID:101489403	2.58423	'signalling.light'
1086	CC_gi|297397555|gb|EZ630136.1|	TSA: Cajanus cajan cultivar UPAS 120 contig12419.UPAS mRNA sequence	3.01595	'signalling.light'
1087	CA_gi|502079697|ref|XM_004486283.1|	PREDICTED: Cicer arietinum putative protein FAR1-RELATED SEQUENCE 10-like (LOC101488220), mRNA GeneID:101488220	3.32789	'signalling.light'
1088	CA_gi|502117299|ref|XM_004495716.1|	PREDICTED: Cicer arietinum serine/threonine-protein kinase EDR1-like (LOC101489612), mRNA GeneID:101489612	1.60353	'signalling.MAP kinases'
1089	CA_gi|502090464|ref|XM_004489180.1|	PREDICTED: Cicer arietinum mitogen-activated protein kinase kinase 6-like (LOC101515056), mRNA GeneID:101515056	2.68153	'signalling.MAP kinases'
1090	CA_gi|502145229|ref|XM_004505883.1|	PREDICTED: Cicer arietinum mitogen-activated protein kinase homolog NTF6-like (LOC101496681), mRNA GeneID:101496681	2.83039	'signalling.MAP kinases'
1091	CA_gi|502164491|ref|XM_004513084.1|	PREDICTED: Cicer arietinum ATP-dependent DNA helicase 2 subunit KU80-like (LOC101492279), mRNA GeneID:101492279	3.38678	'signalling.misc'
1092	CA_gi|502086471|ref|XM_004488172.1|	PREDICTED: Cicer arietinum plasma membrane-associated cation-binding protein 1-like (LOC101488235), mRNA GeneID:101488235	6.05278	'signalling.phosphinositides'
1093	LJ_gi|292744479|dbj|AK336875.1|	Lotus japonicus cDNA, clone: LjFL1-031-BC08, HTC	3.06486	'signalling.phosphinositides.inositol-1,3,4-trisphosphate 5/6-kinase'
1094	CA_gi|502152541|ref|XM_004508917.1|	PREDICTED: Cicer arietinum uncharacterized LOC101502494 (LOC101502494), mRNA GeneID:101502494	1.46282	'signalling.phosphinositides.phosphatidylinositol-4-phosphate 5-kinase'
1095	CA_gi|502180259|ref|XM_004516541.1|	PREDICTED: Cicer arietinum phosphatidylinositol 4-phosphate 5-kinase 9-like (LOC101502750), mRNA GeneID:101502750	2.99717	'signalling.phosphinositides.phosphatidylinositol-4-phosphate 5-kinase'
1096	CA_gi|502143155|ref|XM_004505179.1|	PREDICTED: Cicer arietinum PI-PLC X domain-containing protein At5g67130-like (LOC101506445), mRNA GeneID:101506445	1.74293	'signalling.phosphinositides.phosphoinositide phospholipase C'
1097	CA_gi|502133010|ref|XM_004501561.1|	PREDICTED: Cicer arietinum serine/threonine-protein kinase-like protein At1g28390-like (LOC101503747), mRNA GeneID:101503747	1.85841	'signalling.receptor kinases.crinkly like'
1098	GM_gi|356539977|ref|XM_003538421.1|	PREDICTED: Glycine max putative serine/threonine-protein kinase-like protein CCR3-like (LOC100800078), mRNA	3.38678	'signalling.receptor kinases.crinkly like'
1099	CA_gi|502111674|ref|XM_004494074.1|	PREDICTED: Cicer arietinum probable leucine-rich repeat receptor-like protein kinase At1g68400-like (LOC101494569), mRNA GeneID:101494569	1.36266	'signalling.receptor kinases.leucine rich repeat III'
1100	CA_gi|502104308|ref|XM_004492441.1|	PREDICTED: Cicer arietinum probable inactive leucine-rich repeat receptor-like protein kinase At1g66830-like (LOC101504994), mRNA GeneID:101504994	2.20236	'signalling.receptor kinases.leucine rich repeat III'
1101	CA_gi|502129667|ref|XM_004500331.1|	PREDICTED: Cicer arietinum probable inactive receptor kinase At5g58300-like (LOC101511342), mRNA GeneID:101511342	2.6174	'signalling.receptor kinases.leucine rich repeat III'
1102	CC_gi|297426247|gb|EZ652822.1|	TSA: Cajanus cajan cultivar Asha contig04958.Asha mRNA sequence	2.15797	'signalling.receptor kinases.leucine rich repeat V'
1103	CA_gi|502104499|ref|XM_004492503.1|	PREDICTED: Cicer arietinum probably inactive leucine-rich repeat receptor-like protein kinase At3g28040-like (LOC101497589), mRNA GeneID:101497589	1.45565	'signalling.receptor kinases.leucine rich repeat VII'
1104	GM_gi|356510052|ref|XM_003523707.1|	PREDICTED: Glycine max receptor-like protein kinase HSL1-like (LOC100782076), mRNA	1.215	'signalling.receptor kinases.leucine rich repeat XI'
1105	CA_gi|502077424|ref|XM_004485591.1|	PREDICTED: Cicer arietinum receptor-like protein kinase HAIKU2-like (LOC101507738), mRNA GeneID:101507738	1.66349	'signalling.receptor kinases.leucine rich repeat XI'
1106	CA_gi|502152338|ref|XM_004508823.1|	PREDICTED: Cicer arietinum LRR receptor-like serine/threonine-protein kinase GSO1-like (LOC101499307), mRNA GeneID:101499307	2.21108	'signalling.receptor kinases.leucine rich repeat XI'
1107	CA_gi|502164102|ref|XM_004512992.1|	PREDICTED: Cicer arietinum receptor-like protein kinase HSL1-like (LOC101515509), mRNA GeneID:101515509	2.74293	'signalling.receptor kinases.leucine rich repeat XI'
1108	CA_gi|502129027|ref|XM_004500100.1|	PREDICTED: Cicer arietinum probable LRR receptor-like serine/threonine-protein kinase At4g26540-like (LOC101489198), mRNA GeneID:101489198	2.83039	'signalling.receptor kinases.leucine rich repeat XI'
1109	CA_gi|502080503|ref|XM_004486528.1|	PREDICTED: Cicer arietinum receptor-like protein kinase-like (LOC101488554), mRNA GeneID:101488554	3.06486	'signalling.receptor kinases.leucine rich repeat XI'
1110	CA_gi|502131697|ref|XM_004501014.1|	PREDICTED: Cicer arietinum receptor-like protein kinase HAIKU2-like (LOC101493327), mRNA GeneID:101493327	3.16919	'signalling.receptor kinases.leucine rich repeat XI'
1111	CA_gi|502143197|ref|XM_004505199.1|	PREDICTED: Cicer arietinum uncharacterized LOC101512430 (LOC101512430), mRNA GeneID:101512430	1.12214	'signalling.receptor kinases.misc'
1112	CA_gi|502137563|ref|XM_004503068.1|	PREDICTED: Cicer arietinum cysteine-rich repeat secretory protein 60-like (LOC101500553), mRNA GeneID:101500553	1.62745	'signalling.receptor kinases.misc'
1113	CA_gi|502096785|ref|XM_004490768.1|	PREDICTED: Cicer arietinum cysteine-rich repeat secretory protein 60-like (LOC101501869), mRNA GeneID:101501869	2.74293	'signalling.receptor kinases.misc'
1114	CA_gi|502119849|ref|XM_004496699.1|	PREDICTED: Cicer arietinum putative leucine-rich repeat receptor-like serine/threonine-protein kinase At2g14440-like (LOC101500210), mRNA GeneID:101500210	3.68153	'signalling.receptor kinases.misc'
1115	CA_gi|502153051|ref|XM_004509141.1|	PREDICTED: Cicer arietinum wall-associated receptor kinase-like 14-like (LOC101493575), mRNA GeneID:101493575	3.32789	'signalling.receptor kinases.wall associated kinase'
1116	CC_gi|297390450|gb|EZ623031.1|	TSA: Cajanus cajan cultivar UPAS 120 contig05314.UPAS mRNA sequence	4.26649	'stress'
1117	CA_gi|502090684|ref|XM_004489251.1|	PREDICTED: Cicer arietinum alpha-dioxygenase 1-like (LOC101509878), mRNA GeneID:101509878	1.27752	'stress.abiotic'
1118	CA_gi|502143065|ref|XM_004505147.1|	PREDICTED: Cicer arietinum zinc-binding alcohol dehydrogenase domain-containing protein 2-like (LOC101496676), mRNA GeneID:101496676	2.68153	'stress.abiotic'
1119	CA_gi|502159973|ref|XM_004511535.1|	PREDICTED: Cicer arietinum thaumatin-like protein-like (LOC101501337), mRNA GeneID:101501337	6.46175	'stress.abiotic'
1120	CA_gi|502165764|ref|XM_004513626.1|	PREDICTED: Cicer arietinum post-GPI attachment to proteins factor 3-like (LOC101501881), mRNA GeneID:101501881	6.49782	'stress.abiotic'
1121	CA_gi|502139399|ref|XM_004503696.1|	PREDICTED: Cicer arietinum thaumatin-like pathogenesis-related protein 4-like (LOC101511048), mRNA GeneID:101511048	7.39159	'stress.abiotic'
1122	CA_gi|502120062|ref|XM_004496778.1|	PREDICTED: Cicer arietinum low-temperature-induced 65 kDa protein-like (LOC101500742), mRNA GeneID:101500742	4.19359	'stress.abiotic.cold'
1123	CA_gi|502175397|ref|XM_004515665.1|	PREDICTED: Cicer arietinum probable methyltransferase PMT16-like (LOC101510691), mRNA GeneID:101510691	1.33957	'stress.abiotic.drought/salt'
1124	CA_gi|502110464|ref|XM_004493829.1|	PREDICTED: Cicer arietinum probable mediator of RNA polymerase II transcription subunit 37c-like (LOC101494880), mRNA GeneID:101494880	1.17403	'stress.abiotic.heat'
1125	CA_gi|502142327|ref|XM_004504846.1|	PREDICTED: Cicer arietinum phosphosulfolactate synthase-like (LOC101502475), mRNA GeneID:101502475	1.36624	'stress.abiotic.heat'
1126	CA_gi|502091799|ref|XM_004489581.1|	PREDICTED: Cicer arietinum chaperone protein dnaJ 72-like (LOC101514733), mRNA GeneID:101514733	1.52054	'stress.abiotic.heat'
1127	CA_gi|502142256|ref|XM_004504812.1|	PREDICTED: Cicer arietinum 18.2 kDa class I heat shock protein-like (LOC101490951), mRNA GeneID:101490951	1.58345	'stress.abiotic.heat'
1128	CA_gi|502145925|ref|XM_004506184.1|	PREDICTED: Cicer arietinum dnaJ protein homolog ANJ1-like (LOC101511256), mRNA GeneID:101511256	1.97514	'stress.abiotic.heat'
1129	CA_gi|502084583|ref|XM_004487664.1|	PREDICTED: Cicer arietinum dnaJ protein homolog (LOC101493567), mRNA GeneID:101493567	2.64982	'stress.abiotic.heat'
1130	CA_gi|502156944|ref|XM_004510648.1|	PREDICTED: Cicer arietinum BAG family molecular chaperone regulator 6-like (LOC101507463), mRNA GeneID:101507463	3.06486	'stress.abiotic.heat'
1131	CA_gi|502160245|ref|XM_004511625.1|	PREDICTED: Cicer arietinum chaperone protein dnaJ 13-like (LOC101501134), mRNA GeneID:101501134	3.23478	'stress.abiotic.heat'
1132	CA_gi|502173192|ref|XM_004515216.1|	PREDICTED: Cicer arietinum uncharacterized LOC101488287 (LOC101488287), mRNA GeneID:101488287	3.74293	'stress.abiotic.heat'
1133	CA_gi|502078077|ref|XM_004485776.1|	PREDICTED: Cicer arietinum dnaJ homolog subfamily B member 1-like (LOC101509537), mRNA GeneID:101509537	5.04061	'stress.abiotic.heat'
1134	CA_gi|502148133|ref|XM_004506993.1|	PREDICTED: Cicer arietinum chaperone protein dnaJ 8, chloroplastic-like (LOC101503238), mRNA GeneID:101503238	5.68935	'stress.abiotic.heat'
1135	CA_gi|502142720|ref|XM_004505026.1|	PREDICTED: Cicer arietinum 18.5 kDa class I heat shock protein-like (LOC101514603), mRNA GeneID:101514603	7.0237	'stress.abiotic.heat'
1136	CA_gi|502145083|ref|XM_004505815.1|	PREDICTED: Cicer arietinum heat shock cognate 70 kDa protein 2-like (LOC101501931), mRNA GeneID:101501931	7.44337	'stress.abiotic.heat'
1137	CA_gi|502142726|ref|XM_004505028.1|	PREDICTED: Cicer arietinum 18.5 kDa class I heat shock protein-like (LOC101515262), mRNA GeneID:101515262	7.68349	'stress.abiotic.heat'
1138	CA_gi|502076732|ref|XM_004485384.1|	PREDICTED: Cicer arietinum stromal 70 kDa heat shock-related protein, chloroplastic-like (LOC101499290), mRNA GeneID:101499290	7.71734	'stress.abiotic.heat'
1139	CA_gi|502145278|ref|XM_004505906.1|	PREDICTED: Cicer arietinum 18.5 kDa class I heat shock protein-like (LOC101504192), mRNA GeneID:101504192	7.95482	'stress.abiotic.heat'
1140	CA_gi|502131470|ref|XM_004500938.1|	PREDICTED: Cicer arietinum bifunctional nuclease 1-like (LOC101497091), transcript variant X2, mRNA GeneID:101497091	2.67581	'stress.abiotic.touch/wounding'
1141	CA_gi|502138966|ref|XM_004503538.1|	PREDICTED: Cicer arietinum B2 protein-like (LOC101490184), mRNA GeneID:101490184	2.91285	'stress.abiotic.touch/wounding'
1142	CA_gi|502130895|ref|XM_004500750.1|	PREDICTED: Cicer arietinum uncharacterized LOC101492884 (LOC101492884), mRNA GeneID:101492884	1.096	'stress.abiotic.unspecified'
1143	CA_gi|502090543|ref|XM_004489206.1|	PREDICTED: Cicer arietinum universal stress protein A-like protein-like (LOC101495714), mRNA GeneID:101495714	1.5457	'stress.abiotic.unspecified'
1144	CA_gi|502083047|ref|XM_004487295.1|	PREDICTED: Cicer arietinum uncharacterized LOC101514951 (LOC101514951), mRNA GeneID:101514951	2.6174	'stress.abiotic.unspecified'
1145	CA_gi|502093219|ref|XM_004489818.1|	PREDICTED: Cicer arietinum MLP-like protein 423-like (LOC101512781), mRNA GeneID:101512781	6.70871	'stress.abiotic.unspecified'
1146	CA_gi|502165227|ref|XM_004513423.1|	PREDICTED: Cicer arietinum auxin-binding protein ABP19a-like (LOC101493286), mRNA GeneID:101493286	9.52183	'stress.abiotic.unspecified'
1147	CA_gi|502130308|ref|XM_004500550.1|	PREDICTED: Cicer arietinum pollen-specific protein C13-like (LOC101511889), mRNA GeneID:101511889	9.74574	'stress.abiotic.unspecified'
1148	CA_gi|502160404|ref|XM_004511677.1|	PREDICTED: Cicer arietinum bax inhibitor 1-like (LOC101488703), mRNA GeneID:101488703	1.25194	'stress.biotic'
1149	CA_gi|502112895|ref|XM_004494421.1|	PREDICTED: Cicer arietinum chitinase 10-like (LOC101489718), mRNA GeneID:101489718	1.421	'stress.biotic'
1150	CA_gi|502147528|ref|XM_004506761.1|	PREDICTED: Cicer arietinum disease resistance response protein 206-like (LOC101504628), mRNA GeneID:101504628	1.60701	'stress.biotic'
1151	CA_gi|502120352|ref|XM_004496875.1|	PREDICTED: Cicer arietinum uncharacterized LOC101506848 (LOC101506848), mRNA GeneID:101506848	1.60863	'stress.biotic'
1152	CA_gi|502125877|ref|XM_004499042.1|	PREDICTED: Cicer arietinum probable disease resistance protein At4g33300-like (LOC101492877), mRNA GeneID:101492877	1.69046	'stress.biotic'
1153	CA_gi|502157099|ref|XM_004510701.1|	PREDICTED: Cicer arietinum TMV resistance protein N-like (LOC101499640), mRNA GeneID:101499640	1.97997	'stress.biotic'
1154	CA_gi|502153652|ref|XM_004509361.1|	PREDICTED: Cicer arietinum endochitinase-like (LOC101511073), mRNA GeneID:101511073	2.00596	'stress.biotic'
1155	CA_gi|502085016|ref|XM_004487759.1|	PREDICTED: Cicer arietinum pathogenesis-related protein 1-like (LOC101503659), mRNA GeneID:101503659	2.35764	'stress.biotic'
1156	CA_gi|502130571|ref|XM_004500639.1|	PREDICTED: Cicer arietinum endochitinase A2-like (LOC101513497), mRNA GeneID:101513497	2.51552	'stress.biotic'
1157	CA_gi|502146925|ref|XM_004506605.1|	PREDICTED: Cicer arietinum disease resistance protein RPM1-like (LOC101497108), mRNA GeneID:101497108	2.80182	'stress.biotic'
1158	CA_gi|502113610|ref|XM_004494647.1|	PREDICTED: Cicer arietinum hevein-like preproprotein-like (LOC101503489), mRNA GeneID:101503489	3.75344	'stress.biotic'
1159	CA_gi|502123921|ref|XM_004498255.1|	PREDICTED: Cicer arietinum MLP-like protein 34-like (LOC101504266), mRNA GeneID:101504266	5.18033	'stress.biotic'
1160	CA_gi|502131775|ref|XM_004501040.1|	PREDICTED: Cicer arietinum acidic mammalian chitinase-like (LOC101501606), mRNA GeneID:101501606	6.6913	'stress.biotic'
1161	CA_gi|502139141|ref|XM_004503603.1|	PREDICTED: Cicer arietinum reticulon-like protein B2-like (LOC101510492), mRNA GeneID:101510492	6.79821	'stress.biotic'
1162	CA_gi|502184217|ref|XM_004517249.1|	PREDICTED: Cicer arietinum thaumatin-like protein 1a-like (LOC101495985), mRNA GeneID:101495985	7.44105	'stress.biotic'
1163	MT_AES76199	cdna:novel chromosome:GCA_000219495.1:6:15601868:15609933:1 gene:MTR_6g072780 transcript:AES76199 description:"Disease resistance-like protein GS3-1 "	2.28725	'stress.biotic.PR-proteins'
1164	CA_gi|502099038|ref|XM_004491317.1|	PREDICTED: Cicer arietinum regulatory protein NPR3-like (LOC101495074), mRNA GeneID:101495074	1.0594	'stress.biotic.PR-proteins.NPR'
1165	CA_gi|502162733|ref|XM_004512542.1|	PREDICTED: Cicer arietinum kunitz-type trypsin inhibitor-like 2 protein-like (LOC101496724), mRNA GeneID:101496724	1.07135	'stress.biotic.PR-proteins.proteinase inhibitors.trypsin inhibitor'
1166	CA_gi|502171555|ref|XM_004515001.1|	PREDICTED: Cicer arietinum miraculin-like (LOC101489505), mRNA GeneID:101489505	2.32789	'stress.biotic.PR-proteins.proteinase inhibitors.trypsin inhibitor'
1167	CA_gi|502160735|ref|XM_004511816.1|	PREDICTED: Cicer arietinum tetratricopeptide repeat protein 13-like (LOC101502934), mRNA GeneID:101502934	1.6174	'stress.biotic.signalling'
1168	CA_gi|502136207|ref|XM_004502542.1|	PREDICTED: Cicer arietinum protein MKS1-like (LOC101495243), mRNA GeneID:101495243	3.74293	'stress.biotic.signalling'
1169	CA_gi|502145463|ref|XM_004505983.1|	PREDICTED: Cicer arietinum bifunctional monodehydroascorbate reductase and carbonic anhydrase nectarin-3-like (LOC101501089), mRNA GeneID:101501089	7.37471	'TCA / org transformation.carbonic anhydrases'
1170	CA_gi|502152033|ref|XM_004508674.1|	PREDICTED: Cicer arietinum malate dehydrogenase, chloroplastic-like (LOC101504640), mRNA GeneID:101504640	1.51837	'TCA / org transformation.other organic acid transformatons.cyt MDH'
1171	CA_gi|502138642|ref|XM_004503423.1|	PREDICTED: Cicer arietinum NADP-dependent malic enzyme-like (LOC101510396), mRNA GeneID:101510396	7.55671	'TCA / org transformation.other organic acid transformatons.malic'
1172	CA_gi|502161474|ref|XM_004512121.1|	PREDICTED: Cicer arietinum aconitate hydratase 1-like (LOC101515627), mRNA GeneID:101515627	1.20688	'TCA / org transformation.TCA.aconitase'
1173	CA_gi|502170815|ref|XM_004514864.1|	PREDICTED: Cicer arietinum pyruvate dehydrogenase E1 component subunit alpha-3, chloroplastic-like (LOC101514768), mRNA GeneID:101514768	5.67367	'TCA / org transformation.TCA.pyruvate DH.E1'
1174	CA_gi|502131399|ref|XM_004500917.1|	PREDICTED: Cicer arietinum ribosomal RNA small subunit methyltransferase I-like (LOC101490070), transcript variant X3, mRNA GeneID:101490070	3.13525	'tetrapyrrole synthesis'
1175	CA_gi|502095621|ref|XM_004490440.1|	PREDICTED: Cicer arietinum glutamyl-tRNA reductase 1, chloroplastic-like (LOC101495614), mRNA GeneID:101495614	5.34284	'tetrapyrrole synthesis.glu-tRNA reductase'
1176	CA_gi|502170577|ref|XM_004514805.1|	PREDICTED: Cicer arietinum heme oxygenase 1, chloroplastic-like (LOC101488729), transcript variant X1, mRNA GeneID:101488729	2.64982	'tetrapyrrole synthesis.heme oxygenase'
1177	CA_gi|502078202|ref|XM_004485813.1|	PREDICTED: Cicer arietinum magnesium-chelatase subunit ChlI, chloroplastic-like (LOC101494512), mRNA GeneID:101494512	1.09625	'tetrapyrrole synthesis.magnesium chelatase'
1178	CA_gi|502107547|ref|XM_004493241.1|	PREDICTED: Cicer arietinum magnesium-protoporphyrin IX monomethyl ester [oxidative] cyclase, chloroplastic-like (LOC101494559), mRNA GeneID:101494559	10.3773	'tetrapyrrole synthesis.magnesium-protoporphyrin IX monomethyl ester (oxidative) cyclase'
1179	CA_gi|502117533|ref|XM_004495797.1|	PREDICTED: Cicer arietinum protoporphyrinogen oxidase, chloroplastic-like (LOC101514774), mRNA GeneID:101514774	1.36442	'tetrapyrrole synthesis.protoporphyrin IX oxidase'
1180	CA_gi|502156085|ref|XM_004510251.1|	PREDICTED: Cicer arietinum ABC transporter G family member 36-like (LOC101515061), mRNA GeneID:101515061	1.21535	'transport.ABC transporters and multidrug resistance systems'
1181	CA_gi|502117830|ref|XM_004495910.1|	PREDICTED: Cicer arietinum ABC transporter C family member 4-like (LOC101496192), mRNA GeneID:101496192	2.03917	'transport.ABC transporters and multidrug resistance systems'
1182	CA_gi|502090921|ref|XM_004489327.1|	PREDICTED: Cicer arietinum ABC transporter B family member 19-like (LOC101512893), mRNA GeneID:101512893	3.58423	'transport.ABC transporters and multidrug resistance systems'
1183	CA_gi|502174258|ref|XM_004515415.1|	PREDICTED: Cicer arietinum uncharacterized LOC101514013 (LOC101514013), mRNA GeneID:101514013	4.02091	'transport.ABC transporters and multidrug resistance systems'
1184	CA_gi|502097646|ref|XM_004490986.1|	PREDICTED: Cicer arietinum probable sodium-coupled neutral amino acid transporter 6-like (LOC101493057), mRNA GeneID:101493057	1.03801	'transport.amino acids'
1185	CA_gi|502130124|ref|XM_004500482.1|	PREDICTED: Cicer arietinum probable sodium-coupled neutral amino acid transporter 6-like (LOC101515343), mRNA GeneID:101515343	1.362	'transport.amino acids'
1186	CA_gi|502120942|ref|XM_004497077.1|	PREDICTED: Cicer arietinum cationic amino acid transporter 7, chloroplastic-like (LOC101511650), mRNA GeneID:101511650	2.27344	'transport.amino acids'
1187	MT_AES99504	cdna:novel chromosome:GCA_000219495.1:5:33955507:33967822:1 gene:MTR_5g081630 transcript:AES99504 description:"Proline transporter "	2.74293	'transport.amino acids'
1188	CA_gi|502165097|ref|XM_004513358.1|	PREDICTED: Cicer arietinum probable polyamine transporter At1g31830-like (LOC101497591), mRNA GeneID:101497591	3.64982	'transport.amino acids'
1189	GM_gi|356539421|ref|XM_003538149.1|	PREDICTED: Glycine max uncharacterized protein LOC100784552 (LOC100784552), mRNA	2.68153	'transport.Major Intrinsic Proteins.PIP'
1190	CA_gi|502118465|ref|XM_004496224.1|	PREDICTED: Cicer arietinum aquaporin PIP2-1-like (LOC101488859), mRNA GeneID:101488859	5.52429	'transport.Major Intrinsic Proteins.PIP'
1191	CA_gi|502145349|ref|XM_004505936.1|	PREDICTED: Cicer arietinum aquaporin PIP2-7-like (LOC101513621), mRNA GeneID:101513621	6.8126	'transport.Major Intrinsic Proteins.PIP'
1192	CA_gi|502082254|ref|XM_004487054.1|	PREDICTED: Cicer arietinum aquaporin PIP2-7-like (LOC101513309), mRNA GeneID:101513309	9.09828	'transport.Major Intrinsic Proteins.PIP'
1193	CA_gi|502137934|ref|XM_004503178.1|	PREDICTED: Cicer arietinum probable aquaporin PIP-type 7a-like (LOC101511778), mRNA GeneID:101511778	11.218	'transport.Major Intrinsic Proteins.PIP'
1194	CA_gi|502107016|ref|XM_004493073.1|	PREDICTED: Cicer arietinum aquaporin SIP1-2-like (LOC101498244), mRNA GeneID:101498244	3.06486	'transport.Major Intrinsic Proteins.SIP'
1195	CA_gi|502145124|ref|XM_004505835.1|	PREDICTED: Cicer arietinum aquaporin TIP1-3-like (LOC101508578), mRNA GeneID:101508578	1.00508	'transport.Major Intrinsic Proteins.TIP'
1196	CA_gi|502111537|ref|XM_004494030.1|	PREDICTED: Cicer arietinum probable aquaporin TIP-type-like (LOC101508956), mRNA GeneID:101508956	11.6509	'transport.Major Intrinsic Proteins.TIP'
1197	CA_gi|502090503|ref|XM_004489193.1|	PREDICTED: Cicer arietinum phosphoenolpyruvate/phosphate translocator 2, chloroplastic-like (LOC101491403), mRNA GeneID:101491403	1.62557	'transport.metabolite transporters at the envelope membrane'
1198	CA_gi|502133873|ref|XM_004501863.1|	PREDICTED: Cicer arietinum triose phosphate/phosphate translocator, non-green plastid, chloroplastic-like (LOC101495561), transcript variant X1, mRNA GeneID:101495561	2.74293	'transport.metabolite transporters at the envelope membrane'
1199	CA_gi|502144042|ref|XM_004505503.1|	PREDICTED: Cicer arietinum ADP,ATP carrier protein 3, mitochondrial-like (LOC101504090), mRNA GeneID:101504090	9.31941	'transport.metabolite transporters at the envelope membrane'
1200	CA_gi|502151095|ref|XM_004508219.1|	PREDICTED: Cicer arietinum mitochondrial thiamine pyrophosphate carrier-like (LOC101495703), mRNA GeneID:101495703	1.36537	'transport.metabolite transporters at the mitochondrial membrane'
1201	CA_gi|502093736|ref|XM_004489979.1|	PREDICTED: Cicer arietinum peroxisomal adenine nucleotide carrier 1-like (LOC101514850), mRNA GeneID:101514850	1.63275	'transport.metabolite transporters at the mitochondrial membrane'
1202	CA_gi|502161799|ref|XM_004512231.1|	PREDICTED: Cicer arietinum mitochondrial phosphate carrier protein 1, mitochondrial-like (LOC101504129), mRNA GeneID:101504129	1.81332	'transport.metabolite transporters at the mitochondrial membrane'
1203	CA_gi|502077256|ref|XM_004485541.1|	PREDICTED: Cicer arietinum dicarboxylate transporter 2.1, chloroplastic-like (LOC101491693), mRNA GeneID:101491693	2.13779	'transport.metabolite transporters at the mitochondrial membrane'
1204	CA_gi|502149815|ref|XM_004507617.1|	PREDICTED: Cicer arietinum S-type anion channel SLAH1-like (LOC101495372), mRNA GeneID:101495372	2.49782	'transport.metabolite transporters at the mitochondrial membrane'
1205	CA_gi|502132577|ref|XM_004501372.1|	PREDICTED: Cicer arietinum copper-transporting ATPase PAA2, chloroplastic-like (LOC101500347), mRNA GeneID:101500347	1.56236	'transport.metal'
1206	CA_gi|502125192|ref|XM_004498779.1|	PREDICTED: Cicer arietinum copper transporter 5-like (LOC101488638), mRNA GeneID:101488638	1.89268	'transport.metal'
1207	MT_AES71892	cdna:novel chromosome:GCA_000219495.1:3:27115739:27118890:1 gene:MTR_3g083850 transcript:AES71892 description:"Na+/H+ antiporter-like protein "	2.06486	'transport.metal'
1208	CA_gi|502132563|ref|XM_004501365.1|	PREDICTED: Cicer arietinum copper transporter 5.1-like (LOC101497958), mRNA GeneID:101497958	5.18587	'transport.metal'
1209	CA_gi|502148545|ref|XM_004507147.1|	PREDICTED: Cicer arietinum secretory carrier-associated membrane protein 1-like (LOC101503773), mRNA GeneID:101503773	1.01811	'transport.misc'
1210	CA_gi|502104642|ref|XM_004492544.1|	PREDICTED: Cicer arietinum uncharacterized LOC101510671 (LOC101510671), mRNA GeneID:101510671	1.2835	'transport.misc'
1211	CA_gi|502178863|ref|XM_004516279.1|	PREDICTED: Cicer arietinum probable folate-biopterin transporter 8, chloroplastic-like (LOC101499674), mRNA GeneID:101499674	1.77268	'transport.misc'
1212	CA_gi|502149929|ref|XM_004507657.1|	PREDICTED: Cicer arietinum outer membrane lipoprotein blc-like (LOC101508165), mRNA GeneID:101508165	8.84359	'transport.misc'
1213	CA_gi|502082365|ref|XM_004487087.1|	PREDICTED: Cicer arietinum vacuolar proton ATPase a1-like (LOC101496360), mRNA GeneID:101496360	1.22836	'transport.p- and v-ATPases'
1214	CA_gi|502087486|ref|XM_004488492.1|	PREDICTED: Cicer arietinum ALA-interacting subunit 3-like (LOC101506567), mRNA GeneID:101506567	1.96194	'transport.p- and v-ATPases'
1215	CA_gi|502124568|ref|XM_004498525.1|	PREDICTED: Cicer arietinum plasma membrane ATPase 4-like (LOC101514586), mRNA GeneID:101514586	3.74293	'transport.p- and v-ATPases'
1216	CA_gi|502132161|ref|XM_004501189.1|	PREDICTED: Cicer arietinum plasma membrane ATPase 4-like (LOC101497867), mRNA GeneID:101497867	7.44163	'transport.p- and v-ATPases'
1217	CA_gi|502107646|ref|XM_004493274.1|	PREDICTED: Cicer arietinum uncharacterized LOC101504345 (LOC101504345), mRNA GeneID:101504345	1.2425	'transport.peptides and oligopeptides'
1218	CA_gi|502158698|ref|XM_004511192.1|	PREDICTED: Cicer arietinum oligopeptide transporter 7-like (LOC101500395), mRNA GeneID:101500395	1.47085	'transport.peptides and oligopeptides'
1219	CA_gi|502149607|ref|XM_004507540.1|	PREDICTED: Cicer arietinum oligopeptide transporter 3-like (LOC101498315), mRNA GeneID:101498315	2.12626	'transport.peptides and oligopeptides'
1220	CA_gi|502076645|ref|XM_004485358.1|	PREDICTED: Cicer arietinum probable peptide/nitrate transporter At1g59740-like (LOC101491788), mRNA GeneID:101491788	2.60091	'transport.peptides and oligopeptides'
1221	CC_gi|297429746|gb|EZ654840.1|	TSA: Cajanus cajan cultivar Asha contig06976.Asha mRNA sequence	3.06486	'transport.peptides and oligopeptides'
1222	CA_gi|502116238|ref|XM_004495291.1|	PREDICTED: Cicer arietinum peptide transporter PTR3-A-like (LOC101498157), mRNA GeneID:101498157	6.11797	'transport.peptides and oligopeptides'
1223	CA_gi|502143385|ref|XM_004505264.1|	PREDICTED: Cicer arietinum probable inorganic phosphate transporter 1-9-like (LOC101504714), mRNA GeneID:101504714	3.13525	'transport.phosphate'
1224	CA_gi|502170158|ref|XM_004514714.1|	PREDICTED: Cicer arietinum mitochondrial outer membrane protein porin of 36 kDa-like (LOC101492070), mRNA GeneID:101492070	6.6913	'transport.porins'
1225	CA_gi|502091945|ref|XM_004489618.1|	PREDICTED: Cicer arietinum FH protein interacting protein FIP2-like (LOC101499634), mRNA GeneID:101499634	3.36742	'transport.potassium'
1226	CA_gi|502153236|ref|XM_004509210.1|	PREDICTED: Cicer arietinum sugar transporter ERD6-like 6-like (LOC101490334), mRNA GeneID:101490334	1.12144	'transport.sugars'
1227	CA_gi|502129246|ref|XM_004500181.1|	PREDICTED: Cicer arietinum sodium-dependent phosphate transport protein 1, chloroplastic-like (LOC101489199), transcript variant X1, mRNA GeneID:101489199	1.45914	'transport.sugars'
1228	CA_gi|502113426|ref|XM_004494590.1|	PREDICTED: Cicer arietinum sugar transporter ERD6-like 5-like (LOC101513585), mRNA GeneID:101513585	1.93361	'transport.sugars'
1229	CA_gi|502158978|ref|XM_004511296.1|	PREDICTED: Cicer arietinum sugar transport protein 13-like (LOC101507985), mRNA GeneID:101507985	2.56772	'transport.sugars'
1230	CA_gi|502080956|ref|XM_004486665.1|	PREDICTED: Cicer arietinum probable sulfate transporter 3.4-like (LOC101503319), mRNA GeneID:101503319	2.55028	'transport.sulphate'
(b) Significantly down-regulated genes in JGI compared to JGC
Sr No	Gene ID	Annotation	LFC	Pathway
1	CA_gi|502157274|ref|XM_004510760.1|	PREDICTED: Cicer arietinum hydroxymethylglutaryl-CoA lyase, mitochondrial-like (LOC101490120), transcript variant X1, mRNA GeneID:101490120	-1.94739	'amino acid metabolism.degradation.branched chain group.leucine'
2	CA_gi|502100907|ref|XM_004491715.1|	PREDICTED: Cicer arietinum proline dehydrogenase 2, mitochondrial-like (LOC101492274), mRNA GeneID:101492274	-1.64939	'amino acid metabolism.degradation.glutamate family.proline'
3	CA_gi|502161480|ref|XM_004512123.1|	PREDICTED: Cicer arietinum prolyl 4-hydroxylase subunit alpha-1-like (LOC101488382), transcript variant X2, mRNA GeneID:101488382	-1.64753	'amino acid metabolism.degradation.glutamate family.proline'
4	CA_gi|502152109|ref|XM_004508712.1|	PREDICTED: Cicer arietinum delta-1-pyrroline-5-carboxylate dehydrogenase 12A1, mitochondrial-like (LOC101490107), mRNA GeneID:101490107	-1.09901	'amino acid metabolism.degradation.glutamate family.proline'
5	CA_gi|502120356|ref|XM_004496877.1|	PREDICTED: Cicer arietinum methylthioribose kinase-like (LOC101507500), mRNA GeneID:101507500	-1.97328	'amino acid metabolism.misc'
6	CA_gi|502175872|ref|XM_004515700.1|	PREDICTED: Cicer arietinum uncharacterized LOC101496193 (LOC101496193), mRNA GeneID:101496193	-1.61964	'amino acid metabolism.misc'
7	CA_gi|502136118|ref|XM_004502509.1|	PREDICTED: Cicer arietinum uncharacterized LOC101511775 (LOC101511775), mRNA GeneID:101511775	-1.29889	'amino acid metabolism.misc'
8	CA_gi|502177863|ref|XM_004516075.1|	PREDICTED: Cicer arietinum phospho-2-dehydro-3-deoxyheptonate aldolase 1, chloroplastic-like (LOC101511971), mRNA GeneID:101511971	-6.02336	'amino acid metabolism.synthesis.aromatic aa.chorismate.3-deoxy-D-arabino-heptulosonate 7-phosphate synthase'
9	CA_gi|502154321|ref|XM_004509602.1|	PREDICTED: Cicer arietinum anthranilate phosphoribosyltransferase-like (LOC101511280), mRNA GeneID:101511280	-1.93514	'amino acid metabolism.synthesis.aromatic aa.tryptophan.anthranilate phosphoribosyltransferase'
10	CA_gi|502110542|ref|XM_004493846.1|	PREDICTED: Cicer arietinum diaminopimelate epimerase, chloroplastic-like (LOC101500935), mRNA GeneID:101500935	-2.19567	'amino acid metabolism.synthesis.aspartate family.lysine.diaminopimelate epimerase'
11	CC_gi|297455243|gb|EZ680233.1|	TSA: Cajanus cajan cultivar Asha contig32369.Asha mRNA sequence	-1.99404	'amino acid metabolism.synthesis.aspartate family.methionine'
12	CA_gi|502176640|ref|XM_004515850.1|	PREDICTED: Cicer arietinum S-adenosylmethionine synthase 2-like (LOC101491130), mRNA GeneID:101491130	-1.60666	'amino acid metabolism.synthesis.aspartate family.methionine'
13	CA_gi|502086383|ref|XM_004488144.1|	PREDICTED: Cicer arietinum S-adenosylmethionine synthase-like (LOC101504210), mRNA GeneID:101504210	-1.2002	'amino acid metabolism.synthesis.aspartate family.methionine'
14	CA_gi|502169959|ref|XM_004514668.1|	PREDICTED: Cicer arietinum cystathionine beta-lyase, chloroplastic-like (LOC101495762), mRNA GeneID:101495762	-1.39793	'amino acid metabolism.synthesis.aspartate family.methionine.cystathionine beta-lyase'
15	CA_gi|502169834|ref|XM_004514639.1|	PREDICTED: Cicer arietinum homocysteine S-methyltransferase 1-like (LOC101508323), mRNA GeneID:101508323	-1.60499	'amino acid metabolism.synthesis.aspartate family.methionine.homocysteine S-methyltransferase'
16	CA_gi|502119324|ref|XM_004496523.1|	PREDICTED: Cicer arietinum homoserine kinase-like (LOC101501799), mRNA GeneID:101501799	-3.54247	'amino acid metabolism.synthesis.aspartate family.misc.homoserine.homoserine kinase'
17	CA_gi|502133257|ref|XM_004501646.1|	PREDICTED: Cicer arietinum acetolactate synthase 2, chloroplastic-like (LOC101502668), mRNA GeneID:101502668	-1.17246	'amino acid metabolism.synthesis.branched chain group.common.acetolactate synthase'
18	CA_gi|502143877|ref|XM_004505444.1|	PREDICTED: Cicer arietinum ketol-acid reductoisomerase, chloroplastic-like (LOC101511903), mRNA GeneID:101511903	-1.48056	'amino acid metabolism.synthesis.branched chain group.common.ketol-acid reductoisomerase'
19	CA_gi|502140077|ref|XM_004503990.1|	PREDICTED: Cicer arietinum bifunctional aspartate aminotransferase and glutamate/aspartate-prephenate aminotransferase-like (LOC101498423), mRNA GeneID:101498423	-1.3368	'amino acid metabolism.synthesis.central amino acid metabolism.aspartate.aspartate aminotransferase'
20	CA_gi|502125048|ref|XM_004498719.1|	PREDICTED: Cicer arietinum aspartate aminotransferase P2, mitochondrial-like (LOC101497409), mRNA GeneID:101497409	-1.06226	'amino acid metabolism.synthesis.central amino acid metabolism.aspartate.aspartate aminotransferase'
21	CA_gi|502103163|ref|XM_004492160.1|	PREDICTED: Cicer arietinum acetylornithine aminotransferase, mitochondrial-like (LOC101512694), mRNA GeneID:101512694	-3.37255	'amino acid metabolism.synthesis.glutamate family.arginine.acetylornithine aminotransferase'
22	CA_gi|502176213|ref|XM_004515767.1|	PREDICTED: Cicer arietinum argininosuccinate synthase, chloroplastic-like (LOC101489509), mRNA GeneID:101489509	-1.46652	'amino acid metabolism.synthesis.glutamate family.arginine.arginosuccinate synthase'
23	CA_gi|502131479|ref|XM_004500941.1|	PREDICTED: Cicer arietinum ornithine carbamoyltransferase, chloroplastic-like (LOC101498623), mRNA GeneID:101498623	-1.59811	'amino acid metabolism.synthesis.glutamate family.arginine.ornithine carbamoyltransferase'
24	CA_gi|502119749|ref|XM_004496669.1|	PREDICTED: Cicer arietinum imidazoleglycerol-phosphate dehydratase-like (LOC101490383), transcript variant X2, mRNA GeneID:101490383	-1.41754	'amino acid metabolism.synthesis.histidine.imidazoleglycerol-phosphate dehydratase'
25	CA_gi|502128832|ref|XM_004500039.1|	PREDICTED: Cicer arietinum imidazole glycerol phosphate synthase hisHF, chloroplastic-like (LOC101495130), mRNA GeneID:101495130	-1.1678	'amino acid metabolism.synthesis.histidine.N'-5'-phosphoribosyl-formimino-5-aminoimidazole-4-carboxamide ribonucleotide isomerase'
26	CA_gi|502078163|ref|XM_004485801.1|	PREDICTED: Cicer arietinum 1-(5-phosphoribosyl)-5-[(5-phosphoribosylamino)methylideneamino] imidazole-4-carboxamide isomerase, chloroplastic-like (LOC101490634), mRNA GeneID:101490634	-2.25707	'amino acid metabolism.synthesis.histidine.phosphoribosyl-AMP cyclohydrolase'
27	CA_gi|502148986|ref|XM_004507291.1|	PREDICTED: Cicer arietinum probable hydroxyacylglutathione hydrolase 2, chloroplast-like (LOC101501311), mRNA GeneID:101501311	-1.60103	'Biodegradation of Xenobiotics.hydroxyacylglutathione hydrolase'
28	CA_gi|502150455|ref|XM_004507905.1|	PREDICTED: Cicer arietinum uncharacterized LOC101500266 (LOC101500266), mRNA GeneID:101500266	-1.4606	'Biodegradation of Xenobiotics.lactoylglutathione lyase'
29	CA_gi|502153444|ref|XM_004509285.1|	PREDICTED: Cicer arietinum uncharacterized LOC101515606 (LOC101515606), mRNA GeneID:101515606	-1.09837	'Biodegradation of Xenobiotics.lactoylglutathione lyase'
30	CA_gi|502124121|ref|XM_004498339.1|	PREDICTED: Cicer arietinum folylpolyglutamate synthase-like (LOC101503731), transcript variant X1, mRNA GeneID:101503731	-1.52011	'C1-metabolism.tetrahydrofolate synthase'
31	MT_AES74193	cdna:novel chromosome:GCA_000219495.1:3:42395480:42397732:-1 gene:MTR_3g116850 transcript:AES74193 description:"SNF1-related protein kinase regulatory subunit gamma "	-2.06443	'cell wall.cell wall proteins'
32	CA_gi|502111131|ref|XM_004493907.1|	PREDICTED: Cicer arietinum fasciclin-like arabinogalactan protein 11-like (LOC101492174), mRNA GeneID:101492174	-2.56193	'cell wall.cell wall proteins.AGPs.AGP'
33	CA_gi|502140612|ref|XM_004504219.1|	PREDICTED: Cicer arietinum fasciclin-like arabinogalactan protein 12-like (LOC101491264), mRNA GeneID:101491264	-1.13154	'cell wall.cell wall proteins.AGPs.AGP'
34	CA_gi|502094461|ref|XM_004490166.1|	PREDICTED: Cicer arietinum alpha-1,4-glucan-protein synthase [UDP-forming]-like (LOC101496708), mRNA GeneID:101496708	-1.13494	'cell wall.cell wall proteins.RGP'
35	CA_gi|502111690|ref|XM_004494079.1|	PREDICTED: Cicer arietinum glucomannan 4-beta-mannosyltransferase 9-like (LOC101496080), mRNA GeneID:101496080	-2.06443	'cell wall.cellulose synthesis'
36	CA_gi|502165071|ref|XM_004513345.1|	PREDICTED: Cicer arietinum cellulose synthase A catalytic subunit 1 [UDP-forming]-like (LOC101493489), mRNA GeneID:101493489	-2.08715	'cell wall.cellulose synthesis.cellulose synthase'
37	CA_gi|502087385|ref|XM_004488460.1|	PREDICTED: Cicer arietinum heparanase-like protein 3-like (LOC101492700), mRNA GeneID:101492700	-2.69764	'cell wall.degradation'
38	CA_gi|502119525|ref|XM_004496592.1|	PREDICTED: Cicer arietinum alpha-L-fucosidase 1-like (LOC101494780), mRNA GeneID:101494780	-3.25707	'cell wall.degradation.mannan-xylose-arabinose-fucose'
39	CA_gi|502130310|ref|XM_004500551.1|	PREDICTED: Cicer arietinum probable beta-D-xylosidase 7-like (LOC101512213), mRNA GeneID:101512213	-3.25707	'cell wall.degradation.mannan-xylose-arabinose-fucose'
40	CA_gi|502150195|ref|XM_004507778.1|	PREDICTED: Cicer arietinum probable xyloglucan endotransglucosylase/hydrolase protein 23-like (LOC101489781), mRNA GeneID:101489781	-2.21451	'cell wall.degradation.mannan-xylose-arabinose-fucose'
41	CA_gi|502085886|ref|XM_004487982.1|	PREDICTED: Cicer arietinum beta-galactosidase-like (LOC101500381), mRNA GeneID:101500381	-1.19237	'cell wall.degradation.mannan-xylose-arabinose-fucose'
42	CA_gi|502109008|ref|XM_004493488.1|	PREDICTED: Cicer arietinum exo-poly-alpha-D-galacturonosidase-like (LOC101495421), mRNA GeneID:101495421	-2.11957	'cell wall.degradation.pectate lyases and polygalacturonases'
43	CA_gi|502092924|ref|XM_004489772.1|	PREDICTED: Cicer arietinum polygalacturonase At1g48100-like (LOC101495607), mRNA GeneID:101495607	-1.46352	'cell wall.degradation.pectate lyases and polygalacturonases'
44	CA_gi|502154755|ref|XM_004509764.1|	PREDICTED: Cicer arietinum probable polygalacturonase non-catalytic subunit JP650-like (LOC101489140), mRNA GeneID:101489140	-1.23027	'cell wall.degradation.pectate lyases and polygalacturonases'
45	CA_gi|502136976|ref|XM_004502862.1|	PREDICTED: Cicer arietinum UDP-glucuronate:xylan alpha-glucuronosyltransferase 1-like (LOC101508570), mRNA GeneID:101508570	-2.74892	'cell wall.hemicellulose synthesis.glucuronoxylan'
46	CA_gi|502140934|ref|XM_004504324.1|	PREDICTED: Cicer arietinum brassinosteroid-regulated protein BRU1-like (LOC101498965), mRNA GeneID:101498965	-3.7165	'cell wall.modification'
47	CA_gi|502145053|ref|XM_004505801.1|	PREDICTED: Cicer arietinum expansin-A6-like (LOC101497877), mRNA GeneID:101497877	-3.2267	'cell wall.modification'
48	CA_gi|502136784|ref|XM_004502775.1|	PREDICTED: Cicer arietinum expansin-A8-like (LOC101509744), mRNA GeneID:101509744	-2.01788	'cell wall.modification'
49	CA_gi|502135219|ref|XM_004502202.1|	PREDICTED: Cicer arietinum brassinosteroid-regulated protein BRU1-like (LOC101496665), mRNA GeneID:101496665	-1.65562	'cell wall.modification'
50	CA_gi|502106971|ref|XM_004493058.1|	PREDICTED: Cicer arietinum probable xyloglucan endotransglucosylase/hydrolase-like (LOC101493288), mRNA GeneID:101493288	-1.22995	'cell wall.modification'
51	CA_gi|502145521|ref|XM_004506007.1|	PREDICTED: Cicer arietinum probable xyloglucan endotransglucosylase/hydrolase protein 32-like (LOC101508375), mRNA GeneID:101508375	-1.04134	'cell wall.modification'
52	CA_gi|502156631|ref|XM_004510514.1|	PREDICTED: Cicer arietinum pectinesterase 3-like (LOC101489363), mRNA GeneID:101489363	-3.7425	'cell wall.pectin*esterases.PME'
53	CA_gi|502126473|ref|XM_004499264.1|	PREDICTED: Cicer arietinum L-ascorbate oxidase homolog (LOC101510707), mRNA GeneID:101510707	-1.96756	'cell wall.pectin*esterases.PME'
54	CA_gi|502150083|ref|XM_004507723.1|	PREDICTED: Cicer arietinum UDP-glucuronate 4-epimerase 1-like (LOC101501100), mRNA GeneID:101501100	-1.06087	'cell wall.precursor synthesis.GAE'
55	CA_gi|502161328|ref|XM_004512067.1|	PREDICTED: Cicer arietinum GDP-mannose 4,6 dehydratase 1-like (LOC101498900), mRNA GeneID:101498900	-3.26904	'cell wall.precursor synthesis.GMD'
56	CA_gi|502110036|ref|XM_004493727.1|	PREDICTED: Cicer arietinum probable arabinose 5-phosphate isomerase-like (LOC101490463), mRNA GeneID:101490463	-1.48655	'cell wall.precursor synthesis.KDO pathway.arabinose-5-phosphate isomerase'
57	CA_gi|502114560|ref|XM_004494929.1|	PREDICTED: Cicer arietinum UDP-glucuronic acid decarboxylase 1-like (LOC101494045), mRNA GeneID:101494045	-2.6385	'cell wall.precursor synthesis.UXS'
58	CA_gi|502151764|ref|XM_004508545.1|	PREDICTED: Cicer arietinum uncharacterized LOC101515706 (LOC101515706), mRNA GeneID:101515706	-1.94895	'cell.cell death.plants'
59	CA_gi|502120180|ref|XM_004496818.1|	PREDICTED: Cicer arietinum zinc finger CCCH domain-containing protein 13-like (LOC101490385), mRNA GeneID:101490385	-2.64939	'cell.cycle'
60	CA_gi|502158888|ref|XM_004511257.1|	PREDICTED: Cicer arietinum pre-mRNA-splicing factor cwc25-like (LOC101496491), mRNA GeneID:101496491	-2.15016	'cell.cycle'
61	CA_gi|502152808|ref|XM_004509047.1|	PREDICTED: Cicer arietinum cyclin-D3-3-like (LOC101491802), mRNA GeneID:101491802	-2.11721	'cell.cycle'
62	CA_gi|502083151|ref|XM_004487318.1|	PREDICTED: Cicer arietinum cyclin-U1-1-like (LOC101494624), mRNA GeneID:101494624	-2.11505	'cell.cycle'
63	CA_gi|502133002|ref|XM_004501557.1|	PREDICTED: Cicer arietinum cyclin-D2-1-like (LOC101502667), mRNA GeneID:101502667	-1.37255	'cell.cycle'
64	CA_gi|502159769|ref|XM_004511467.1|	PREDICTED: Cicer arietinum crooked neck pre-mRNA splicing factor-like 1 (Drosophila) (CRNKL1), transcript variant X1, mRNA GeneID:101507663	-1.12875	'cell.cycle'
65	CA_gi|502155916|ref|XM_004510180.1|	PREDICTED: Cicer arietinum FK506-binding protein 2-like (LOC101515288), mRNA GeneID:101515288	-2.18996	'cell.cycle.peptidylprolyl isomerase'
66	CC_gi|297457038|gb|EZ681953.1|	TSA: Cajanus cajan cultivar Asha contig34089.Asha mRNA sequence	-1.99404	'cell.cycle.peptidylprolyl isomerase'
67	CA_gi|502130705|ref|XM_004500685.1|	PREDICTED: Cicer arietinum peptidyl-prolyl cis-trans isomerase-like (LOC101500116), mRNA GeneID:101500116	-1.43764	'cell.cycle.peptidylprolyl isomerase'
68	CA_gi|502079116|ref|XM_004486103.1|	PREDICTED: Cicer arietinum peptidyl-prolyl cis-trans isomerase CWC27 homolog (LOC101501937), mRNA GeneID:101501937	-1.25707	'cell.cycle.peptidylprolyl isomerase'
69	CA_gi|502121731|ref|XM_004497368.1|	PREDICTED: Cicer arietinum peptidyl-prolyl cis-trans isomerase CYP20-2, chloroplastic-like (LOC101505542), mRNA GeneID:101505542	-1.19215	'cell.cycle.peptidylprolyl isomerase'
70	CA_gi|502131339|ref|XM_004500896.1|	PREDICTED: Cicer arietinum protein RCC2-like (LOC101511240), mRNA GeneID:101511240	-1.84203	'cell.division'
71	CC_gi|297408362|gb|EZ640943.1|	TSA: Cajanus cajan cultivar UPAS 120 contig23226.UPAS mRNA sequence	-1.55253	'cell.division'
72	CA_gi|502148940|ref|XM_004507273.1|	PREDICTED: Cicer arietinum ATPase family AAA domain-containing protein At1g05910-like (LOC101495696), mRNA GeneID:101495696	-1.49411	'cell.division'
73	CA_gi|502084430|ref|XM_004487631.1|	PREDICTED: Cicer arietinum probable E3 ubiquitin-protein ligase HERC1-like (LOC101509448), mRNA GeneID:101509448	-1.42913	'cell.division'
74	CA_gi|502082134|ref|XM_004487017.1|	PREDICTED: Cicer arietinum cell division cycle protein 48 homolog (LOC101502173), mRNA GeneID:101502173	-1.12057	'cell.division'
75	CA_gi|502094275|ref|XM_004490122.1|	PREDICTED: Cicer arietinum mitotic checkpoint protein bub3-like (LOC101508610), mRNA GeneID:101508610	-1.09501	'cell.division'
76	CA_gi|502127258|ref|XM_004499568.1|	PREDICTED: Cicer arietinum prohibitin-3, mitochondrial-like (LOC101492879), mRNA GeneID:101492879	-1.09357	'cell.division'
77	CA_gi|502094054|ref|XM_004490071.1|	PREDICTED: Cicer arietinum cell division topological specificity factor homolog, chloroplastic-like (LOC101491809), mRNA GeneID:101491809	-2.3077	'cell.division.plastid'
78	CA_gi|502079968|ref|XM_004486365.1|	PREDICTED: Cicer arietinum actin-depolymerizing factor 2-like (LOC101512978), mRNA GeneID:101512978	-5.89772	'cell.organisation'
79	CA_gi|502167723|ref|XM_004514175.1|	PREDICTED: Cicer arietinum probable plastid-lipid-associated protein 11, chloroplastic-like (LOC101491215), mRNA GeneID:101491215	-3.90093	'cell.organisation'
80	CA_gi|502141192|ref|XM_004504423.1|	PREDICTED: Cicer arietinum serine/threonine-protein phosphatase 6 regulatory ankyrin repeat subunit A-like (LOC101503223), mRNA GeneID:101503223	-3.579	'cell.organisation'
81	CA_gi|502176736|ref|XM_004515871.1|	PREDICTED: Cicer arietinum ankyrin-1-like (LOC101496856), mRNA GeneID:101496856	-2.86851	'cell.organisation'
82	CA_gi|502147678|ref|XM_004506817.1|	PREDICTED: Cicer arietinum katanin p60 ATPase-containing subunit A1-like (LOC101496688), mRNA GeneID:101496688	-2.47946	'cell.organisation'
83	CA_gi|502140126|ref|XM_004504012.1|	PREDICTED: Cicer arietinum annexin D2-like (LOC101505799), mRNA GeneID:101505799	-2.16396	'cell.organisation'
84	CA_gi|502152175|ref|XM_004508744.1|	PREDICTED: Cicer arietinum uncharacterized LOC101499740 (LOC101499740), mRNA GeneID:101499740	-1.78759	'cell.organisation'
85	CC_gi|297387186|gb|EZ619767.1|	TSA: Cajanus cajan cultivar UPAS 120 contig02050.UPAS mRNA sequence	-1.7425	'cell.organisation'
86	CA_gi|502138946|ref|XM_004503531.1|	PREDICTED: Cicer arietinum nephrocystin-3-like (LOC101515684), mRNA GeneID:101515684	-1.67821	'cell.organisation'
87	CA_gi|502116267|ref|XM_004495301.1|	PREDICTED: Cicer arietinum probable plastid-lipid-associated protein 6, chloroplastic-like (LOC101501587), mRNA GeneID:101501587	-1.60854	'cell.organisation'
88	CA_gi|502162421|ref|XM_004512439.1|	PREDICTED: Cicer arietinum plastoglobulin-1, chloroplastic-like (LOC101489901), mRNA GeneID:101489901	-1.56902	'cell.organisation'
89	CA_gi|502077476|ref|XM_004485606.1|	PREDICTED: Cicer arietinum kinesin-1-like (LOC101512562), mRNA GeneID:101512562	-1.34114	'cell.organisation'
90	CA_gi|502152079|ref|XM_004508697.1|	PREDICTED: Cicer arietinum microtubule-associated protein RP/EB family member 1B-like (LOC101513096), mRNA GeneID:101513096	-1.15754	'cell.organisation'
91	CA_gi|502139926|ref|XM_004503917.1|	PREDICTED: Cicer arietinum probable plastid-lipid-associated protein 7, chloroplastic-like (LOC101502772), mRNA GeneID:101502772	-1.09357	'cell.organisation'
92	CA_gi|502149513|ref|XM_004507501.1|	PREDICTED: Cicer arietinum probable plastid-lipid-associated protein 10, chloroplastic-like (LOC101513418), mRNA GeneID:101513418	-1.07265	'cell.organisation'
93	CA_gi|502109210|ref|XM_004493535.1|	PREDICTED: Cicer arietinum actin-3-like (LOC101509704), mRNA GeneID:101509704	-1.27813	'cell.organisation.cytoskeleton.actin.Actin'
94	CA_gi|502122784|ref|XM_004497837.1|	PREDICTED: Cicer arietinum actin-like (LOC101515664), mRNA GeneID:101515664	-1.16086	'cell.organisation.cytoskeleton.actin.Actin'
95	CA_gi|502109988|ref|XM_004493716.1|	PREDICTED: Cicer arietinum actin-depolymerizing factor-like (LOC101513892), mRNA GeneID:101513892	-2.67602	'cell.organisation.cytoskeleton.actin.actin depolymerizing factors'
96	CA_gi|502119268|ref|XM_004496503.1|	PREDICTED: Cicer arietinum tubulin beta-1 chain-like (LOC101495326), mRNA GeneID:101495326	-6.00123	'cell.organisation.cytoskeleton.mikrotubuli'
97	CA_gi|502120142|ref|XM_004496805.1|	PREDICTED: Cicer arietinum tubulin alpha chain-like (LOC101513370), mRNA GeneID:101513370	-5.91658	'cell.organisation.cytoskeleton.mikrotubuli'
98	CA_gi|502108010|ref|XM_004493313.1|	PREDICTED: Cicer arietinum tubulin beta-6 chain-like (LOC101495306), mRNA GeneID:101495306	-2.69384	'cell.organisation.cytoskeleton.mikrotubuli'
99	CA_gi|502080158|ref|XM_004486421.1|	PREDICTED: Cicer arietinum tubulin beta-3 chain-like (LOC101504198), mRNA GeneID:101504198	-2.28173	'cell.organisation.cytoskeleton.mikrotubuli'
100	CA_gi|502169313|ref|XM_004514527.1|	PREDICTED: Cicer arietinum tubulin-specific chaperone B-like (LOC101509917), mRNA GeneID:101509917	-1.84203	'cell.organisation.cytoskeleton.mikrotubuli'
101	CA_gi|502158278|ref|XM_004511032.1|	PREDICTED: Cicer arietinum 65-kDa microtubule-associated protein 5-like (LOC101512593), mRNA GeneID:101512593	-1.7165	'cell.organisation.cytoskeleton.mikrotubuli.MAP65'
102	CA_gi|502156499|ref|XM_004510448.1|	PREDICTED: Cicer arietinum microtubule-associated protein 70-2-like (LOC101496482), mRNA GeneID:101496482	-2.55475	'cell.organisation.cytoskeleton.mikrotubuli.MAP70'
103	CA_gi|502123755|ref|XM_004498189.1|	PREDICTED: Cicer arietinum microtubule-associated protein 70-2-like (LOC101511979), mRNA GeneID:101511979	-1.75184	'cell.organisation.cytoskeleton.mikrotubuli.MAP70'
104	CA_gi|502121555|ref|XM_004497310.1|	PREDICTED: Cicer arietinum protein TONNEAU 1a-like (LOC101514782), mRNA GeneID:101514782	-4.06443	'cell.organisation.cytoskeleton.mikrotubuli.organizers.tonneau'
105	CA_gi|502123436|ref|XM_004498052.1|	PREDICTED: Cicer arietinum myosin-J heavy chain-like (LOC101492317), mRNA GeneID:101492317	-1.28455	'cell.organisation.cytoskeleton.Myosin.Class VII'
106	CA_gi|502120966|ref|XM_004497085.1|	PREDICTED: Cicer arietinum coatomer subunit delta-like (LOC101514354), mRNA GeneID:101514354	-7.38635	'cell.vesicle transport'
107	CA_gi|502112596|ref|XM_004494325.1|	PREDICTED: Cicer arietinum probable exocyst complex component 6-like (LOC101515642), mRNA GeneID:101515642	-4.67211	'cell.vesicle transport'
108	CA_gi|502167644|ref|XM_004514149.1|	PREDICTED: Cicer arietinum Golgi SNAP receptor complex member 1-2-like (LOC101508319), mRNA GeneID:101508319	-3.53009	'cell.vesicle transport'
109	CA_gi|502103772|ref|XM_004492303.1|	PREDICTED: Cicer arietinum oxysterol-binding protein-related protein 3A-like (LOC101509376), mRNA GeneID:101509376	-2.72522	'cell.vesicle transport'
110	CA_gi|502144335|ref|XM_004505603.1|	PREDICTED: Cicer arietinum beta-adaptin-like protein B-like (LOC101510729), mRNA GeneID:101510729	-2.51522	'cell.vesicle transport'
111	CC_gi|297391257|gb|EZ623838.1|	TSA: Cajanus cajan cultivar UPAS 120 contig06121.UPAS mRNA sequence	-2.49411	'cell.vesicle transport'
112	CA_gi|502162254|ref|XM_004512386.1|	PREDICTED: Cicer arietinum uncharacterized LOC101499228 (LOC101499228), mRNA GeneID:101499228	-2.31152	'cell.vesicle transport'
113	CA_gi|502135564|ref|XM_004502319.1|	PREDICTED: Cicer arietinum oxysterol-binding protein-related protein 1D-like (LOC101506535), mRNA GeneID:101506535	-2.30147	'cell.vesicle transport'
114	CA_gi|502083217|ref|XM_004487336.1|	PREDICTED: Cicer arietinum syntaxin-132-like (LOC101502691), mRNA GeneID:101502691	-2.28455	'cell.vesicle transport'
115	CA_gi|502080613|ref|XM_004486564.1|	PREDICTED: Cicer arietinum Golgi SNAP receptor complex member 1-1-like (LOC101499298), mRNA GeneID:101499298	-2.25707	'cell.vesicle transport'
116	CA_gi|502147637|ref|XM_004506801.1|	PREDICTED: Cicer arietinum protein SYS1 homolog (LOC101491791), mRNA GeneID:101491791	-2.25707	'cell.vesicle transport'
117	CA_gi|502156635|ref|XM_004510516.1|	PREDICTED: Cicer arietinum exocyst complex component 5-like (LOC101490009), mRNA GeneID:101490009	-1.37737	'cell.vesicle transport'
118	CA_gi|502145829|ref|XM_004506141.1|	PREDICTED: Cicer arietinum vesicle-associated membrane protein 714-like (LOC101498195), mRNA GeneID:101498195	-1.25707	'cell.vesicle transport'
119	CA_gi|502160401|ref|XM_004511676.1|	PREDICTED: Cicer arietinum vesicle-associated protein 2-1-like (LOC101488379), mRNA GeneID:101488379	-1.18307	'cell.vesicle transport'
120	CA_gi|502154570|ref|XM_004509690.1|	PREDICTED: Cicer arietinum syntaxin-22-like (LOC101513741), mRNA GeneID:101513741	-1.05853	'cell.vesicle transport'
121	CA_gi|502130275|ref|XM_004500537.1|	PREDICTED: Cicer arietinum biotin--protein ligase-like (LOC101507301), mRNA GeneID:101507301	-4.34453	'Co-factor and vitamine metabolism'
122	CA_gi|502154601|ref|XM_004509700.1|	PREDICTED: Cicer arietinum 1,4-Dihydroxy-2-naphthoyl-CoA synthase, peroxisomal-like (LOC101489563), mRNA GeneID:101489563	-1.45501	'Co-factor and vitamine metabolism.folate & vitamine K.vitamine K.naphthoate synthase'
123	CA_gi|502142164|ref|XM_004504766.1|	PREDICTED: Cicer arietinum riboflavin biosynthesis protein ribBA, chloroplastic-like (LOC101504940), mRNA GeneID:101504940	-1.07066	'Co-factor and vitamine metabolism.riboflavin.GTP cyclohydrolase II'
124	CA_gi|502146802|ref|XM_004506557.1|	PREDICTED: Cicer arietinum riboflavin synthase-like (LOC101504721), mRNA GeneID:101504721	-2.03468	'Co-factor and vitamine metabolism.riboflavin.riboflavin synthase'
125	CA_gi|502146179|ref|XM_004506282.1|	PREDICTED: Cicer arietinum embryogenesis-associated protein EMB8-like (LOC101497774), mRNA GeneID:101497774	-1.95751	'development.late embryogenesis abundant'
126	MT_AES64286	cdna:novel chromosome:GCA_000219495.1:2:6849670:6856827:1 gene:MTR_2g020620 transcript:AES64286 description:"SQUAMOSA promoter binding protein "	-1.91418	'development.squamosa promoter binding like (SPL)'
127	CA_gi|502112843|ref|XM_004494404.1|	PREDICTED: Cicer arietinum squamosa promoter-binding-like protein 12-like (LOC101512064), mRNA GeneID:101512064	-1.41358	'development.squamosa promoter binding like (SPL)'
128	CA_gi|502123009|ref|XM_004497912.1|	PREDICTED: Cicer arietinum uncharacterized LOC101493425 (LOC101493425), mRNA GeneID:101493425	-5.37255	'development.unspecified'
129	CA_gi|502119528|ref|XM_004496593.1|	PREDICTED: Cicer arietinum uncharacterized LOC101495111 (LOC101495111), mRNA GeneID:101495111	-4.25707	'development.unspecified'
130	CA_gi|502105521|ref|XM_004492769.1|	PREDICTED: Cicer arietinum leucine-rich repeat receptor-like protein CLAVATA2-like (LOC101504135), mRNA GeneID:101504135	-3.78063	'development.unspecified'
131	CA_gi|502107363|ref|XM_004493184.1|	PREDICTED: Cicer arietinum frataxin, mitochondrial-like (LOC101504575), mRNA GeneID:101504575	-3.48973	'development.unspecified'
132	CA_gi|502160465|ref|XM_004511697.1|	PREDICTED: Cicer arietinum uncharacterized LOC101494744 (LOC101494744), mRNA GeneID:101494744	-3.47946	'development.unspecified'
133	CA_gi|502092762|ref|XM_004489712.1|	PREDICTED: Cicer arietinum protein TRANSPARENT TESTA 12-like (LOC101503133), mRNA GeneID:101503133	-3.11505	'development.unspecified'
134	CA_gi|502082527|ref|XM_004487137.1|	PREDICTED: Cicer arietinum NAC domain-containing protein 8-like (LOC101512115), mRNA GeneID:101512115	-3.02261	'development.unspecified'
135	CA_gi|502100868|ref|XM_004491706.1|	PREDICTED: Cicer arietinum zinc finger protein CONSTANS-LIKE 2-like (LOC101489582), mRNA GeneID:101489582	-2.81694	'development.unspecified'
136	CA_gi|502152564|ref|XM_004508928.1|	PREDICTED: Cicer arietinum uncharacterized LOC101505923 (LOC101505923), mRNA GeneID:101505923	-2.7425	'development.unspecified'
137	CA_gi|502111505|ref|XM_004494020.1|	PREDICTED: Cicer arietinum uncharacterized LOC101506073 (LOC101506073), mRNA GeneID:101506073	-2.579	'development.unspecified'
138	CA_gi|502146033|ref|XM_004506234.1|	PREDICTED: Cicer arietinum uncharacterized LOC101503975 (LOC101503975), mRNA GeneID:101503975	-2.505	'development.unspecified'
139	CA_gi|502117699|ref|XM_004495848.1|	PREDICTED: Cicer arietinum PH-interacting protein-like (LOC101504048), mRNA GeneID:101504048	-2.4447	'development.unspecified'
140	CA_gi|502124658|ref|XM_004498561.1|	PREDICTED: Cicer arietinum uncharacterized LOC101497948 (LOC101497948), mRNA GeneID:101497948	-2.16396	'development.unspecified'
141	CA_gi|502163428|ref|XM_004512779.1|	PREDICTED: Cicer arietinum scarecrow-like protein 8-like (LOC101496283), mRNA GeneID:101496283	-2.11957	'development.unspecified'
142	CA_gi|502151099|ref|XM_004508221.1|	PREDICTED: Cicer arietinum protein will die slowly-like (LOC101496363), mRNA GeneID:101496363	-1.97328	'development.unspecified'
143	CA_gi|502123799|ref|XM_004498207.1|	PREDICTED: Cicer arietinum probable peroxygenase 5-like (LOC101490284), mRNA GeneID:101490284	-1.87856	'development.unspecified'
144	CA_gi|502132682|ref|XM_004501422.1|	PREDICTED: Cicer arietinum ruvB-like 1-like (LOC101488434), mRNA GeneID:101488434	-1.87005	'development.unspecified'
145	CA_gi|502097833|ref|XM_004491035.1|	PREDICTED: Cicer arietinum E3 ubiquitin-protein ligase COP1-like (LOC101510767), mRNA GeneID:101510767	-1.84203	'development.unspecified'
146	CA_gi|502175769|ref|XM_004515681.1|	PREDICTED: Cicer arietinum monocopper oxidase-like protein SKU5-like (LOC101490477), mRNA GeneID:101490477	-1.83276	'development.unspecified'
147	CA_gi|502145366|ref|XM_004505942.1|	PREDICTED: Cicer arietinum homeobox-leucine zipper protein REVOLUTA-like (LOC101515456), mRNA GeneID:101515456	-1.75957	'development.unspecified'
148	CA_gi|502150718|ref|XM_004508033.1|	PREDICTED: Cicer arietinum pentatricopeptide repeat-containing protein At3g06430, chloroplastic-like (LOC101512345), mRNA GeneID:101512345	-1.75184	'development.unspecified'
149	CA_gi|502137267|ref|XM_004502971.1|	PREDICTED: Cicer arietinum protein FRIGIDA-like (LOC101515253), mRNA GeneID:101515253	-1.69003	'development.unspecified'
150	CA_gi|502144184|ref|XM_004505551.1|	PREDICTED: Cicer arietinum scarecrow-like protein 4-like (LOC101491375), mRNA GeneID:101491375	-1.61071	'development.unspecified'
151	CA_gi|502113175|ref|XM_004494508.1|	PREDICTED: Cicer arietinum topless-related protein 3-like (LOC101489173), mRNA GeneID:101489173	-1.59149	'development.unspecified'
152	CA_gi|502163696|ref|XM_004512863.1|	PREDICTED: Cicer arietinum chloroplastic group IIA intron splicing facilitator CRS1, chloroplastic-like (LOC101499132), mRNA GeneID:101499132	-1.54863	'development.unspecified'
153	CA_gi|502091189|ref|XM_004489414.1|	PREDICTED: Cicer arietinum protein SPIRAL1-like 2-like (LOC101512258), mRNA GeneID:101512258	-1.49154	'development.unspecified'
154	CA_gi|502139840|ref|XM_004503874.1|	PREDICTED: Cicer arietinum NAC transcription factor 25-like (LOC101488537), mRNA GeneID:101488537	-1.427	'development.unspecified'
155	CA_gi|502143446|ref|XM_004505289.1|	PREDICTED: Cicer arietinum uncharacterized LOC101511902 (LOC101511902), mRNA GeneID:101511902	-1.40292	'development.unspecified'
156	CA_gi|502139168|ref|XM_004503612.1|	PREDICTED: Cicer arietinum uncharacterized LOC101513289 (LOC101513289), transcript variant X1, mRNA GeneID:101513289	-1.38635	'development.unspecified'
157	CA_gi|502131377|ref|XM_004500909.1|	PREDICTED: Cicer arietinum protein WALLS ARE THIN 1-like (LOC101515772), mRNA GeneID:101515772	-1.319	'development.unspecified'
158	CA_gi|502096710|ref|XM_004490757.1|	PREDICTED: Cicer arietinum uncharacterized LOC101498134 (LOC101498134), mRNA GeneID:101498134	-1.31827	'development.unspecified'
159	CA_gi|502132836|ref|XM_004501495.1|	PREDICTED: Cicer arietinum protein DCL, chloroplastic-like (LOC101510933), mRNA GeneID:101510933	-1.17461	'development.unspecified'
160	CA_gi|502086081|ref|XM_004488046.1|	PREDICTED: Cicer arietinum uncharacterized LOC101495380 (LOC101495380), mRNA GeneID:101495380	-1.15519	'development.unspecified'
161	CA_gi|502118669|ref|XM_004496305.1|	PREDICTED: Cicer arietinum uncharacterized LOC101489831 (LOC101489831), mRNA GeneID:101489831	-1.13678	'development.unspecified'
162	CA_gi|502126559|ref|XM_004499296.1|	PREDICTED: Cicer arietinum putative NAC domain-containing protein 94-like (LOC101492434), mRNA GeneID:101492434	-1.1238	'development.unspecified'
163	CA_gi|502139261|ref|XM_004503649.1|	PREDICTED: Cicer arietinum UDP-N-acetylmuramoyl-L-alanyl-D-glutamate--2,6-diaminopimelate ligase-like (LOC101497209), mRNA GeneID:101497209	-1.12214	'development.unspecified'
164	CA_gi|502132862|ref|XM_004501507.1|	PREDICTED: Cicer arietinum protein DCL, chloroplastic-like (LOC101515347), mRNA GeneID:101515347	-1.09042	'development.unspecified'
165	CA_gi|502124084|ref|XM_004498321.1|	PREDICTED: Cicer arietinum bidirectional sugar transporter SWEET1-like (LOC101498274), mRNA GeneID:101498274	-1.01891	'development.unspecified'
166	CA_gi|502133152|ref|XM_004501609.1|	PREDICTED: Cicer arietinum uncharacterized LOC101490938 (LOC101490938), mRNA GeneID:101490938	-1.00431	'development.unspecified'
167	CA_gi|502155215|ref|XM_004509939.1|	PREDICTED: Cicer arietinum uncharacterized LOC101508282 (LOC101508282), transcript variant X1, mRNA GeneID:101508282	-3.17764	'DNA.repair'
168	CA_gi|502124581|ref|XM_004498531.1|	PREDICTED: Cicer arietinum replication protein A 32 kDa subunit A-like (LOC101488975), mRNA GeneID:101488975	-2.23435	'DNA.repair'
169	CA_gi|502151705|ref|XM_004508516.1|	PREDICTED: Cicer arietinum DNA mismatch repair protein MSH2-like (LOC101505823), mRNA GeneID:101505823	-2.19567	'DNA.repair'
170	CA_gi|502165662|ref|XM_004513593.1|	PREDICTED: Cicer arietinum probable helicase MAGATAMA 3-like (LOC101515084), mRNA GeneID:101515084	-2.22055	'DNA.synthesis/chromatin structure'
171	CA_gi|502096691|ref|XM_004490754.1|	PREDICTED: Cicer arietinum HMG-Y-related protein A-like (LOC101497252), mRNA GeneID:101497252	-2.19567	'DNA.synthesis/chromatin structure'
172	CA_gi|502169492|ref|XM_004514562.1|	PREDICTED: Cicer arietinum DNA replication ATP-dependent helicase/nuclease DNA2-like (LOC101502632), mRNA GeneID:101502632	-1.92692	'DNA.synthesis/chromatin structure'
173	CA_gi|502138978|ref|XM_004503543.1|	PREDICTED: Cicer arietinum origin recognition complex subunit 1-like (LOC101491782), mRNA GeneID:101491782	-1.90093	'DNA.synthesis/chromatin structure'
174	CA_gi|502159035|ref|XM_004511315.1|	PREDICTED: Cicer arietinum interaptin-like (LOC101514530), mRNA GeneID:101514530	-1.90093	'DNA.synthesis/chromatin structure'
175	CA_gi|502087378|ref|XM_004488458.1|	PREDICTED: Cicer arietinum origin recognition complex subunit 3-like (LOC101492030), mRNA GeneID:101492030	-1.2046	'DNA.synthesis/chromatin structure'
176	CA_gi|502124526|ref|XM_004498508.1|	PREDICTED: Cicer arietinum sporulation-specific protein 15-like (LOC101509519), mRNA GeneID:101509519	-1.05062	'DNA.synthesis/chromatin structure'
177	CA_gi|502145108|ref|XM_004505827.1|	PREDICTED: Cicer arietinum probable histone H2B.1-like (LOC101506117), mRNA GeneID:101506117	-4.95751	'DNA.synthesis/chromatin structure.histone.core.H2A'
178	CA_gi|502083988|ref|XM_004487568.1|	PREDICTED: Cicer arietinum probable histone H2A.1-like (LOC101489870), mRNA GeneID:101489870	-4.05293	'DNA.synthesis/chromatin structure.histone.core.H2A'
179	CA_gi|502113432|ref|XM_004494592.1|	PREDICTED: Cicer arietinum histone H2AX-like (LOC101514555), mRNA GeneID:101514555	-1.85003	'DNA.synthesis/chromatin structure.histone.core.H2A'
180	CA_gi|502083760|ref|XM_004487499.1|	PREDICTED: Cicer arietinum histone H2B-like (LOC101496580), mRNA GeneID:101496580	-1.08715	'DNA.synthesis/chromatin structure.histone.core.H2A'
181	CC_gi|297452373|gb|EZ677363.1|	TSA: Cajanus cajan cultivar Asha contig29499.Asha mRNA sequence	-1.33507	'DNA.synthesis/chromatin structure.histone.core.H3'
182	CA_gi|502129208|ref|XM_004500167.1|	PREDICTED: Cicer arietinum histone H4-like (LOC101512417), mRNA GeneID:101512417	-1.78759	'DNA.synthesis/chromatin structure.histone.core.H4'
183	CA_gi|502145192|ref|XM_004505865.1|	PREDICTED: Cicer arietinum histone H4-like (LOC101491592), mRNA GeneID:101491592	-1.73167	'DNA.synthesis/chromatin structure.histone.core.H4'
184	CA_gi|502116830|ref|XM_004495551.1|	PREDICTED: Cicer arietinum histone H1-like (LOC101495437), mRNA GeneID:101495437	-2.36823	'DNA.synthesis/chromatin structure.histone.H1'
185	CA_gi|502161322|ref|XM_004512065.1|	PREDICTED: Cicer arietinum histone H1-like (LOC101498231), mRNA GeneID:101498231	-2.07363	'DNA.synthesis/chromatin structure.histone.H1'
186	CA_gi|502120432|ref|XM_004496904.1|	PREDICTED: Cicer arietinum kynurenine formamidase-like (LOC101515223), mRNA GeneID:101515223	-3.64939	'DNA.unspecified'
187	CA_gi|502126239|ref|XM_004499175.1|	PREDICTED: Cicer arietinum small RNA degrading nuclease 3-like (LOC101508355), mRNA GeneID:101508355	-3.03843	'DNA.unspecified'
188	CA_gi|502149182|ref|XM_004507368.1|	PREDICTED: Cicer arietinum adenylyl cyclase-associated protein-like (LOC101497226), mRNA GeneID:101497226	-2.23108	'DNA.unspecified'
189	CA_gi|502123252|ref|XM_004497991.1|	PREDICTED: Cicer arietinum DNA helicase INO80-like (LOC101496432), mRNA GeneID:101496432	-2.13154	'DNA.unspecified'
190	CA_gi|502158704|ref|XM_004511194.1|	PREDICTED: Cicer arietinum uncharacterized LOC101501336 (LOC101501336), mRNA GeneID:101501336	-1.68591	'DNA.unspecified'
191	CA_gi|502098280|ref|XM_004491140.1|	PREDICTED: Cicer arietinum oligoribonuclease-like (LOC101490129), mRNA GeneID:101490129	-1.46652	'DNA.unspecified'
192	CA_gi|502120435|ref|XM_004496905.1|	PREDICTED: Cicer arietinum kynurenine formamidase-like (LOC101515546), mRNA GeneID:101515546	-1.27783	'DNA.unspecified'
193	CA_gi|502089921|ref|XM_004489006.1|	PREDICTED: Cicer arietinum RNA exonuclease 4-like (LOC101507644), mRNA GeneID:101507644	-1.23361	'DNA.unspecified'
194	CA_gi|502156231|ref|XM_004510315.1|	PREDICTED: Cicer arietinum transmembrane 9 superfamily member 4-like (LOC101506912), mRNA GeneID:101506912	-1.18003	'DNA.unspecified'
195	CA_gi|502148254|ref|XM_004507038.1|	PREDICTED: Cicer arietinum aldehyde dehydrogenase family 3 member F1-like (LOC101491914), mRNA GeneID:101491914	-2.11122	'fermentation.aldehyde dehydrogenase'
196	MT_AES76737	cdna:novel chromosome:GCA_000219495.1:6:20146180:20156191:-1 gene:MTR_6g086300 transcript:AES76737 description:"Aldehyde dehydrogenase "	-1.45501	'fermentation.aldehyde dehydrogenase'
197	CA_gi|502176749|ref|XM_004515874.1|	PREDICTED: Cicer arietinum aldehyde dehydrogenase family 3 member H1-like (LOC101497514), transcript variant X2, mRNA GeneID:101497514	-1.25707	'fermentation.aldehyde dehydrogenase'
198	CA_gi|502111699|ref|XM_004494082.1|	PREDICTED: Cicer arietinum enolase-like (LOC101497047), mRNA GeneID:101497047	-6.94357	'glycolysis.cytosolic branch.enolase'
199	CA_gi|502086941|ref|XM_004488319.1|	PREDICTED: Cicer arietinum enolase 1, chloroplastic-like (LOC101489467), mRNA GeneID:101489467	-2.92004	'glycolysis.cytosolic branch.enolase'
200	MT_AES98712	cdna:novel chromosome:GCA_000219495.1:5:29592324:29599212:1 gene:MTR_5g071920 transcript:AES98712 description:"6-phosphofructo-2-kinase/fructose-2, 6-biphosphatase "	-2.29889	'glycolysis.cytosolic branch.fructose-2,6-bisphosphatase (Fru2,6BisPase)'
201	CA_gi|502138726|ref|XM_004503452.1|	PREDICTED: Cicer arietinum 6-phosphofructokinase 3-like (LOC101491465), mRNA GeneID:101491465	-1.25707	'glycolysis.cytosolic branch.phosphofructokinase (PFK)'
202	CA_gi|502090297|ref|XM_004489126.1|	PREDICTED: Cicer arietinum pyruvate kinase, cytosolic isozyme-like (LOC101498888), mRNA GeneID:101498888	-1.11122	'glycolysis.cytosolic branch.pyruvate kinase (PK)'
203	CA_gi|502143290|ref|XM_004505230.1|	PREDICTED: Cicer arietinum phosphomannomutase/phosphoglucomutase-like (LOC101494393), mRNA GeneID:101494393	-1.64099	'glycolysis.plastid branch.phosphoglucomutase (PGM)'
204	CA_gi|502119478|ref|XM_004496577.1|	PREDICTED: Cicer arietinum phosphoglucomutase, chloroplastic-like (LOC101490273), mRNA GeneID:101490273	-1.13843	'glycolysis.plastid branch.phosphoglucomutase (PGM)'
205	CC_gi|297426111|gb|EZ652686.1|	TSA: Cajanus cajan cultivar Asha contig04822.Asha mRNA sequence	-2.09357	'glycolysis.plastid branch.pyruvate kinase (PK)'
206	CA_gi|502171838|ref|XM_004515055.1|	PREDICTED: Cicer arietinum plastidial pyruvate kinase 2-like (LOC101509391), mRNA GeneID:101509391	-1.69147	'glycolysis.plastid branch.pyruvate kinase (PK)'
207	CA_gi|502165016|ref|XM_004513319.1|	PREDICTED: Cicer arietinum uncharacterized LOC101507477 (LOC101507477), mRNA GeneID:101507477	-1.8945	'hormone metabolism.abscisic acid.signal transduction'
208	CA_gi|502165169|ref|XM_004513394.1|	PREDICTED: Cicer arietinum probable protein phosphatase 2C 6-like (LOC101512487), mRNA GeneID:101512487	-1.79312	'hormone metabolism.abscisic acid.signal transduction'
209	CA_gi|502100085|ref|XM_004491575.1|	PREDICTED: Cicer arietinum putative UDP-glucose flavonoid 3-O-glucosyltransferase 3-like (LOC101495297), mRNA GeneID:101495297	-1.87766	'hormone metabolism.abscisic acid.synthesis-degradation'
210	CA_gi|502152893|ref|XM_004509085.1|	PREDICTED: Cicer arietinum zeaxanthin epoxidase, chloroplastic-like (LOC101503567), mRNA GeneID:101503567	-2.4884	'hormone metabolism.abscisic acid.synthesis-degradation.synthesis.zeaxanthin epoxidase'
211	CA_gi|502135598|ref|XM_004502331.1|	PREDICTED: Cicer arietinum uncharacterized LOC101510164 (LOC101510164), mRNA GeneID:101510164	-6.59692	'hormone metabolism.auxin.induced-regulated-responsive-activated'
212	CA_gi|502102349|ref|XM_004491989.1|	PREDICTED: Cicer arietinum probable aldo-keto reductase 2-like (LOC101493157), mRNA GeneID:101493157	-1.59587	'hormone metabolism.auxin.induced-regulated-responsive-activated'
213	CA_gi|502119564|ref|XM_004496605.1|	PREDICTED: Cicer arietinum stem-specific protein TSJT1-like (LOC101498933), mRNA GeneID:101498933	-1.27129	'hormone metabolism.auxin.induced-regulated-responsive-activated'
214	CA_gi|502149427|ref|XM_004507466.1|	PREDICTED: Cicer arietinum indole-3-acetic acid-induced protein ARG7-like (LOC101503322), mRNA GeneID:101503322	-1.1446	'hormone metabolism.auxin.induced-regulated-responsive-activated'
215	CA_gi|502106650|ref|XM_004492953.1|	PREDICTED: Cicer arietinum protein AUXIN SIGNALING F-BOX 2-like (LOC101505746), mRNA GeneID:101505746	-1.43711	'hormone metabolism.auxin.signal transduction'
216	CA_gi|502151028|ref|XM_004508186.1|	PREDICTED: Cicer arietinum uncharacterized LOC101507752 (LOC101507752), mRNA GeneID:101507752	-1.427	'hormone metabolism.auxin.signal transduction'
217	CA_gi|502126582|ref|XM_004499305.1|	PREDICTED: Cicer arietinum cullin-associated NEDD8-dissociated protein 1-like (LOC101495236), mRNA GeneID:101495236	-1.30438	'hormone metabolism.auxin.signal transduction'
218	CA_gi|502131601|ref|XM_004500981.1|	PREDICTED: Cicer arietinum protein BRASSINAZOLE-RESISTANT 1-like (LOC101510160), mRNA GeneID:101510160	-2.37255	'hormone metabolism.brassinosteroid.signal transduction.BZR'
219	CA_gi|502090407|ref|XM_004489161.1|	PREDICTED: Cicer arietinum eukaryotic translation initiation factor 3 subunit I-like (LOC101509459), mRNA GeneID:101509459	-3.53009	'hormone metabolism.brassinosteroid.signal transduction.other'
220	CA_gi|502106389|ref|XM_004492875.1|	PREDICTED: Cicer arietinum eukaryotic translation initiation factor 3 subunit I-like (LOC101509158), mRNA GeneID:101509158	-1.13678	'hormone metabolism.brassinosteroid.signal transduction.other'
221	CA_gi|502178298|ref|XM_004516162.1|	PREDICTED: Cicer arietinum very-long-chain enoyl-CoA reductase-like (LOC101496420), mRNA GeneID:101496420	-1.75457	'hormone metabolism.brassinosteroid.synthesis-degradation.BRs.DET2'
222	CA_gi|502128046|ref|XM_004499861.1|	PREDICTED: Cicer arietinum cycloartenol-C-24-methyltransferase-like (LOC101497864), mRNA GeneID:101497864	-1.84203	'hormone metabolism.brassinosteroid.synthesis-degradation.sterols.SMT2'
223	CA_gi|502147609|ref|XM_004506791.1|	PREDICTED: Cicer arietinum probable pyridoxal biosynthesis protein PDX1.2-like (LOC101488342), mRNA GeneID:101488342	-1.47946	'hormone metabolism.ethylene.induced-regulated-responsive-activated'
224	CA_gi|502164659|ref|XM_004513146.1|	PREDICTED: Cicer arietinum ethylene-responsive transcription factor ERF104-like (LOC101492500), mRNA GeneID:101492500	-1.92147	'hormone metabolism.ethylene.signal transduction'
225	CA_gi|502115882|ref|XM_004495252.1|	PREDICTED: Cicer arietinum ethylene receptor 2-like (LOC101512933), mRNA GeneID:101512933	-1.90477	'hormone metabolism.ethylene.signal transduction'
226	CA_gi|502152485|ref|XM_004508890.1|	PREDICTED: Cicer arietinum ethylene-responsive transcription factor 5-like (LOC101494217), mRNA GeneID:101494217	-1.55385	'hormone metabolism.ethylene.signal transduction'
227	CA_gi|502160788|ref|XM_004511841.1|	PREDICTED: Cicer arietinum ethylene-responsive transcription factor RAP2-10-like (LOC101511508), mRNA GeneID:101511508	-1.35018	'hormone metabolism.ethylene.signal transduction'
228	CA_gi|502152487|ref|XM_004508891.1|	PREDICTED: Cicer arietinum ethylene-responsive transcription factor 1A-like (LOC101494525), mRNA GeneID:101494525	-1.20405	'hormone metabolism.ethylene.signal transduction'
229	CA_gi|502088136|ref|XM_004488690.1|	PREDICTED: Cicer arietinum ethylene-responsive transcription factor 4-like (LOC101501427), mRNA GeneID:101501427	-1.17461	'hormone metabolism.ethylene.signal transduction'
230	CA_gi|502137976|ref|XM_004503189.1|	PREDICTED: Cicer arietinum putative 1-aminocyclopropane-1-carboxylate deaminase-like (LOC101514929), mRNA GeneID:101514929	-2.90616	'hormone metabolism.ethylene.synthesis-degradation'
231	CA_gi|502115045|ref|XM_004495056.1|	PREDICTED: Cicer arietinum 1-aminocyclopropane-1-carboxylate oxidase homolog 1-like (LOC101505204), mRNA GeneID:101505204	-1.60854	'hormone metabolism.ethylene.synthesis-degradation'
232	CA_gi|502134587|ref|XM_004502116.1|	PREDICTED: Cicer arietinum 1-aminocyclopropane-1-carboxylate oxidase-like (LOC101495891), mRNA GeneID:101495891	-1.21868	'hormone metabolism.ethylene.synthesis-degradation.1-aminocyclopropane-1-carboxylate oxidase'
233	CA_gi|502097121|ref|XM_004490858.1|	PREDICTED: Cicer arietinum putative DNA-binding protein ESCAROLA-like (LOC101507777), mRNA GeneID:101507777	-1.78063	'hormone metabolism.gibberelin.induced-regulated-responsive-activated'
234	CA_gi|502126351|ref|XM_004499218.1|	PREDICTED: Cicer arietinum gibberellin-regulated protein 1-like (LOC101495554), mRNA GeneID:101495554	-1.65121	'hormone metabolism.gibberelin.induced-regulated-responsive-activated'
235	CA_gi|502108281|ref|XM_004493379.1|	PREDICTED: Cicer arietinum protein GAST1-like (LOC101515519), mRNA GeneID:101515519	-1.22231	'hormone metabolism.gibberelin.induced-regulated-responsive-activated'
236	CA_gi|502117267|ref|XM_004495705.1|	PREDICTED: Cicer arietinum gibberellin receptor GID1C-like (LOC101513592), mRNA GeneID:101513592	-1.7425	'hormone metabolism.gibberelin.signal transduction'
237	CA_gi|502137538|ref|XM_004503059.1|	PREDICTED: Cicer arietinum U-box domain-containing protein 21-like (LOC101497632), mRNA GeneID:101497632	-1.21643	'hormone metabolism.gibberelin.signal transduction'
238	CA_gi|502157763|ref|XM_004510843.1|	PREDICTED: Cicer arietinum gibberellin 20 oxidase 2-like (LOC101491937), mRNA GeneID:101491937	-2.45871	'hormone metabolism.gibberelin.synthesis-degradation.GA20 oxidase'
239	CA_gi|502137071|ref|XM_004502900.1|	PREDICTED: Cicer arietinum gibberellin 20 oxidase 2-like (LOC101492441), mRNA GeneID:101492441	-1.54001	'hormone metabolism.gibberelin.synthesis-degradation.GA20 oxidase'
240	CA_gi|502165686|ref|XM_004513601.1|	PREDICTED: Cicer arietinum gibberellin 20 oxidase 1-like (LOC101491320), mRNA GeneID:101491320	-1.43715	'hormone metabolism.gibberelin.synthesis-degradation.GA20 oxidase'
241	CA_gi|502164328|ref|XM_004513067.1|	PREDICTED: Cicer arietinum cycloartenol synthase-like (LOC101513765), mRNA GeneID:101513765	-1.09106	'lipid metabolism.'exotics' (steroids, squalene etc).cycloartenol synthase'
242	CA_gi|502132746|ref|XM_004501452.1|	PREDICTED: Cicer arietinum lecithin-cholesterol acyltransferase-like 1-like (LOC101497304), mRNA GeneID:101497304	-2.59692	'lipid metabolism.'exotics' (steroids, squalene etc).phosphatidylcholinesterol O-acyltransferase'
243	CA_gi|502118802|ref|XM_004496348.1|	PREDICTED: Cicer arietinum sphinganine C(4)-monooxygenase 1-like (LOC101502547), mRNA GeneID:101502547	-2.63558	'lipid metabolism.'exotics' (steroids, squalene etc).sphingolipids'
244	CA_gi|502090309|ref|XM_004489130.1|	PREDICTED: Cicer arietinum sphingoid long-chain bases kinase 1-like (LOC101500052), mRNA GeneID:101500052	-1.74892	'lipid metabolism.'exotics' (steroids, squalene etc).sphingolipids'
245	CA_gi|502138661|ref|XM_004503430.1|	PREDICTED: Cicer arietinum uncharacterized LOC101512425 (LOC101512425), mRNA GeneID:101512425	-1.06443	'lipid metabolism.''exotics'' (steroids, squalene etc).sphingolipids.ceramide glucosyltransferase'
246	CA_gi|502130084|ref|XM_004500468.1|	PREDICTED: Cicer arietinum biotin carboxyl carrier protein of acetyl-CoA carboxylase 1, chloroplastic-like (LOC101511343), mRNA GeneID:101511343	-2.13843	'lipid metabolism.FA synthesis and FA elongation.Acetyl CoA Carboxylation'
247	CA_gi|502106728|ref|XM_004492979.1|	PREDICTED: Cicer arietinum biotin carboxyl carrier protein of acetyl-CoA carboxylase, chloroplastic-like (LOC101488597), mRNA GeneID:101488597	-2.19567	'lipid metabolism.FA synthesis and FA elongation.Acetyl CoA Carboxylation.heteromeric Complex.Biotin Carboxyl Carrier Protein'
248	CA_gi|502130303|ref|XM_004500548.1|	PREDICTED: Cicer arietinum acetyl-CoA carboxylase 1-like (LOC101511239), mRNA GeneID:101511239	-1.02759	'lipid metabolism.FA synthesis and FA elongation.Acetyl CoA Carboxylation.homomeric Enzyme'
249	CA_gi|502129467|ref|XM_004500259.1|	PREDICTED: Cicer arietinum malonyl-CoA-acyl carrier protein transacylase, mitochondrial-like (LOC101488982), mRNA GeneID:101488982	-1.54001	'lipid metabolism.FA synthesis and FA elongation.Acetyl CoA Transacylase'
250	CA_gi|502142911|ref|XM_004505093.1|	PREDICTED: Cicer arietinum acyl-[acyl-carrier-protein] desaturase, chloroplastic-like (LOC101507940), mRNA GeneID:101507940	-2.77733	'lipid metabolism.FA synthesis and FA elongation.ACP desaturase'
251	CA_gi|502135189|ref|XM_004502193.1|	PREDICTED: Cicer arietinum probable acyl-activating enzyme 16, chloroplastic-like (LOC101494185), mRNA GeneID:101494185	-1.20049	'lipid metabolism.FA synthesis and FA elongation.acyl coa ligase'
252	CA_gi|502125646|ref|XM_004498953.1|	PREDICTED: Cicer arietinum acyl-CoA-binding domain-containing protein 3-like (LOC101489743), mRNA GeneID:101489743	-2.00709	'lipid metabolism.FA synthesis and FA elongation.acyl-CoA binding protein'
253	CA_gi|502144694|ref|XM_004505662.1|	PREDICTED: Cicer arietinum enoyl-[acyl-carrier-protein] reductase [NADH], chloroplastic-like (LOC101501718), mRNA GeneID:101501718	-1.35018	'lipid metabolism.FA synthesis and FA elongation.enoyl ACP reductase'
254	CA_gi|502150587|ref|XM_004507969.1|	PREDICTED: Cicer arietinum 3-oxoacyl-[acyl-carrier-protein] synthase II, chloroplastic-like (LOC101491705), mRNA GeneID:101491705	-2.59946	'lipid metabolism.FA synthesis and FA elongation.ketoacyl ACP synthase'
255	CA_gi|502123600|ref|XM_004498127.1|	PREDICTED: Cicer arietinum long chain acyl-CoA synthetase 2-like (LOC101490490), transcript variant X2, mRNA GeneID:101490490	-2.75957	'lipid metabolism.FA synthesis and FA elongation.long chain fatty acid CoA ligase'
256	CC_gi|297440318|gb|EZ665393.1|	TSA: Cajanus cajan cultivar Asha contig17529.Asha mRNA sequence	-2.427	'lipid metabolism.FA synthesis and FA elongation.long chain fatty acid CoA ligase'
257	CA_gi|502135824|ref|XM_004502408.1|	PREDICTED: Cicer arietinum long chain acyl-CoA synthetase 9, chloroplastic-like (LOC101506008), mRNA GeneID:101506008	-1.00331	'lipid metabolism.FA synthesis and FA elongation.long chain fatty acid CoA ligase'
258	CA_gi|502120847|ref|XM_004497046.1|	PREDICTED: Cicer arietinum dihydrolipoyllysine-residue acetyltransferase component of pyruvate dehydrogenase complex-like (LOC101502335), mRNA GeneID:101502335	-1.27154	'lipid metabolism.FA synthesis and FA elongation.pyruvate DH'
259	CA_gi|502151409|ref|XM_004508370.1|	PREDICTED: Cicer arietinum monogalactosyldiacylglycerol synthase 2, chloroplastic-like (LOC101515157), mRNA GeneID:101515157	-1.23796	'lipid metabolism.glycolipid synthesis.MGDG synthase'
260	CA_gi|502140095|ref|XM_004503999.1|	PREDICTED: Cicer arietinum acyl-coenzyme A oxidase 2, peroxisomal-like (LOC101501296), mRNA GeneID:101501296	-1.34453	'lipid metabolism.lipid degradation.beta-oxidation.acyl CoA DH'
261	CA_gi|502145723|ref|XM_004506095.1|	PREDICTED: Cicer arietinum fatty acyl-CoA reductase 3-like (LOC101509431), mRNA GeneID:101509431	-1.4415	'lipid metabolism.lipid degradation.beta-oxidation.acyl CoA reductase'
262	CA_gi|502077880|ref|XM_004485717.1|	PREDICTED: Cicer arietinum carnitinyl-CoA dehydratase-like (LOC101492907), mRNA GeneID:101492907	-2.427	'lipid metabolism.lipid degradation.beta-oxidation.enoyl CoA hydratase'
263	CA_gi|502138478|ref|XM_004503365.1|	PREDICTED: Cicer arietinum uncharacterized LOC101491052 (LOC101491052), mRNA GeneID:101491052	-5.99404	'lipid metabolism.lipid degradation.lipases'
264	CA_gi|502078226|ref|XM_004485821.1|	PREDICTED: Cicer arietinum GDSL esterase/lipase At1g28590-like (LOC101496997), mRNA GeneID:101496997	-2.69003	'lipid metabolism.lipid degradation.lipases'
265	CA_gi|502156599|ref|XM_004510498.1|	PREDICTED: Cicer arietinum phosphoinositide phosphatase SAC2-like (LOC101511927), mRNA GeneID:101511927	-1.25707	'lipid metabolism.lipid degradation.lysophospholipases'
266	CA_gi|502143059|ref|XM_004505144.1|	PREDICTED: Cicer arietinum probable carboxylesterase 12-like (LOC101495689), mRNA GeneID:101495689	-1.45209	'lipid metabolism.lipid degradation.lysophospholipases.carboxylesterase'
267	CA_gi|502099316|ref|XM_004491394.1|	PREDICTED: Cicer arietinum probable glycerophosphoryl diester phosphodiesterase 1-like (LOC101493383), mRNA GeneID:101493383	-2.98746	'lipid metabolism.lipid degradation.lysophospholipases.glycerophosphodiester phosphodiesterase'
268	GM_gi|356532651|ref|XM_003534837.1|	PREDICTED: Glycine max G-type lectin S-receptor-like serine/threonine-protein kinase At5g24080-like (LOC100815859), mRNA	-2.25707	'lipid metabolism.lipid degradation.lysophospholipases.glycerophosphodiester phosphodiesterase'
269	CA_gi|502128945|ref|XM_004500074.1|	PREDICTED: Cicer arietinum probable glycerophosphoryl diester phosphodiesterase 2-like (LOC101507089), mRNA GeneID:101507089	-2.16396	'lipid metabolism.lipid degradation.lysophospholipases.glycerophosphodiester phosphodiesterase'
270	CA_gi|502151894|ref|XM_004508609.1|	PREDICTED: Cicer arietinum glycerophosphoryl diester phosphodiesterase-like (LOC101511486), mRNA GeneID:101511486	-1.21643	'lipid metabolism.lipid degradation.lysophospholipases.glycerophosphodiester phosphodiesterase'
271	CA_gi|502164274|ref|XM_004513049.1|	PREDICTED: Cicer arietinum phospholipase A2-alpha-like (LOC101508624), mRNA GeneID:101508624	-1.99404	'lipid metabolism.lipid degradation.lysophospholipases.phospholipase A2'
272	GM_gi|356556715|ref|XM_003546621.1|	PREDICTED: Glycine max phospholipase D epsilon-like (LOC100807431), mRNA	-2.84203	'lipid metabolism.lipid degradation.lysophospholipases.phospholipase D'
273	CA_gi|502146515|ref|XM_004506430.1|	PREDICTED: Cicer arietinum non-specific lipid-transfer protein 3-like (LOC101502162), mRNA GeneID:101502162	-2.28903	'lipid metabolism.lipid transfer proteins etc'
274	CA_gi|502146513|ref|XM_004506429.1|	PREDICTED: Cicer arietinum non-specific lipid-transfer protein 1-like (LOC101501523), mRNA GeneID:101501523	-1.84203	'lipid metabolism.lipid transfer proteins etc'
275	CA_gi|502158396|ref|XM_004511078.1|	PREDICTED: Cicer arietinum uncharacterized LOC101505181 (LOC101505181), mRNA GeneID:101505181	-1.52011	'lipid metabolism.lipid transfer proteins etc'
276	CA_gi|502102469|ref|XM_004492029.1|	PREDICTED: Cicer arietinum non-specific lipid-transfer protein 1-like (LOC101509478), mRNA GeneID:101509478	-1.25707	'lipid metabolism.lipid transfer proteins etc'
277	CA_gi|502079004|ref|XM_004486066.1|	PREDICTED: Cicer arietinum cardiolipin synthase-like (LOC101489859), mRNA GeneID:101489859	-2.67211	'lipid metabolism.Phospholipid synthesis'
278	CA_gi|502104034|ref|XM_004492361.1|	PREDICTED: Cicer arietinum glycerol-3-phosphate 2-O-acyltransferase 6-like (LOC101505408), mRNA GeneID:101505408	-2.20703	'lipid metabolism.Phospholipid synthesis'
279	CA_gi|502125936|ref|XM_004499065.1|	PREDICTED: Cicer arietinum probable 1-acyl-sn-glycerol-3-phosphate acyltransferase 4-like (LOC101501501), mRNA GeneID:101501501	-3.53718	'lipid metabolism.Phospholipid synthesis.1-acylglycerol-3-phosphate O-acyltransferase'
280	CA_gi|502151945|ref|XM_004508633.1|	PREDICTED: Cicer arietinum diacylglycerol kinase 1-like (LOC101491290), mRNA GeneID:101491290	-2.3077	'lipid metabolism.Phospholipid synthesis.diacylglycerol kinase'
281	CA_gi|502099245|ref|XM_004491372.1|	PREDICTED: Cicer arietinum phosphatidate cytidylyltransferase-like (LOC101514423), mRNA GeneID:101514423	-3.13154	'lipid metabolism.Phospholipid synthesis.phosphatidate cytidylyltransferase'
282	CA_gi|502136857|ref|XM_004502809.1|	PREDICTED: Cicer arietinum 4-alpha-glucanotransferase, chloroplastic/amyloplastic-like (LOC101492564), mRNA GeneID:101492564	-3.06443	'major CHO metabolism.degradation.starch.D enzyme'
283	CA_gi|502170162|ref|XM_004514715.1|	PREDICTED: Cicer arietinum alpha-amylase 3, chloroplastic-like (LOC101492411), mRNA GeneID:101492411	-2.25707	'major CHO metabolism.degradation.starch.starch cleavage.alpha amylase'
284	CA_gi|502105111|ref|XM_004492670.1|	PREDICTED: Cicer arietinum beta-amylase 7-like (LOC101503037), mRNA GeneID:101503037	-1.95751	'major CHO metabolism.degradation.starch.starch cleavage.beta amylase'
285	CA_gi|502161970|ref|XM_004512289.1|	PREDICTED: Cicer arietinum beta-amylase 8-like (LOC101496832), mRNA GeneID:101496832	-1.917	'major CHO metabolism.degradation.starch.starch cleavage.beta amylase'
286	CA_gi|502083125|ref|XM_004487310.1|	PREDICTED: Cicer arietinum beta-amylase-like (LOC101491794), mRNA GeneID:101491794	-1.12906	'major CHO metabolism.degradation.starch.starch cleavage.beta amylase'
287	CA_gi|502091394|ref|XM_004489480.1|	PREDICTED: Cicer arietinum plastidic glucose transporter 4-like (LOC101511078), mRNA GeneID:101511078	-3.60285	'major CHO metabolism.degradation.starch.transporter'
288	CA_gi|502081608|ref|XM_004486856.1|	PREDICTED: Cicer arietinum probable fructokinase-4-like (LOC101507630), mRNA GeneID:101507630	-6.16156	'major CHO metabolism.degradation.sucrose.fructokinase'
289	CA_gi|502094419|ref|XM_004490157.1|	PREDICTED: Cicer arietinum uncharacterized LOC101493906 (LOC101493906), mRNA GeneID:101493906	-2.65193	'major CHO metabolism.degradation.sucrose.fructokinase'
290	CA_gi|502096672|ref|XM_004490749.1|	PREDICTED: Cicer arietinum probable fructokinase-4-like (LOC101495617), mRNA GeneID:101495617	-1.39137	'major CHO metabolism.degradation.sucrose.fructokinase'
291	CA_gi|502092078|ref|XM_004489650.1|	PREDICTED: Cicer arietinum probable galactose-1-phosphate uridyltransferase-like (LOC101510106), mRNA GeneID:101510106	-1.50861	'major CHO metabolism.synthesis.starch.ADP Glucose Phosphorylase'
292	CC_gi|297432466|gb|EZ657560.1|	TSA: Cajanus cajan cultivar Asha contig09696.Asha mRNA sequence	-2.99404	'metal handling.binding, chelation and storage'
293	CA_gi|502117490|ref|XM_004495782.1|	PREDICTED: Cicer arietinum germin-like protein subfamily 2 member 4-like (LOC101510581), mRNA GeneID:101510581	-1.88268	'metal handling.binding, chelation and storage'
294	CA_gi|502117450|ref|XM_004495769.1|	PREDICTED: Cicer arietinum rhicadhesin receptor-like (LOC101505865), mRNA GeneID:101505865	-1.43868	'metal handling.binding, chelation and storage'
295	CA_gi|502079712|ref|XM_004486288.1|	PREDICTED: Cicer arietinum translation initiation factor IF-2-like (LOC101490195), mRNA GeneID:101490195	-1.15691	'metal handling.binding, chelation and storage'
296	CA_gi|502128662|ref|XM_004499982.1|	PREDICTED: Cicer arietinum FHA domain-containing protein DDL-like (LOC101502354), mRNA GeneID:101502354	-1.62631	'micro RNA, natural antisense etc'
297	CA_gi|502133617|ref|XM_004501774.1|	PREDICTED: Cicer arietinum callose synthase 10-like (LOC101496336), mRNA GeneID:101496336	-1.49411	'minor CHO metabolism.callose'
298	CA_gi|502116638|ref|XM_004495471.1|	PREDICTED: Cicer arietinum type II inositol 1,4,5-trisphosphate 5-phosphatase FRA3-like (LOC101498488), mRNA GeneID:101498488	-1.01606	'minor CHO metabolism.myo-inositol.inositol phosphatase'
299	CA_gi|502157338|ref|XM_004510783.1|	PREDICTED: Cicer arietinum inositol polyphosphate multikinase beta-like (LOC101499122), mRNA GeneID:101499122	-3.579	'minor CHO metabolism.myo-inositol.InsP-Kinases'
300	CA_gi|502083620|ref|XM_004487457.1|	PREDICTED: Cicer arietinum putative aryl-alcohol dehydrogenase C977.14c-like (LOC101511479), mRNA GeneID:101511479	-5.55253	'minor CHO metabolism.others'
301	CA_gi|502144117|ref|XM_004505526.1|	PREDICTED: Cicer arietinum uncharacterized LOC101511362 (LOC101511362), mRNA GeneID:101511362	-3.81166	'minor CHO metabolism.others'
302	CA_gi|502159794|ref|XM_004511476.1|	PREDICTED: Cicer arietinum putative glucose-6-phosphate 1-epimerase-like (LOC101510208), mRNA GeneID:101510208	-3.16396	'minor CHO metabolism.others'
303	CA_gi|502119344|ref|XM_004496530.1|	PREDICTED: Cicer arietinum uncharacterized LOC101504156 (LOC101504156), mRNA GeneID:101504156	-2.84203	'minor CHO metabolism.others'
304	CA_gi|502122715|ref|XM_004497815.1|	PREDICTED: Cicer arietinum protein tas-like (LOC101507914), mRNA GeneID:101507914	-2.27813	'minor CHO metabolism.others'
305	CA_gi|502115111|ref|XM_004495070.1|	PREDICTED: Cicer arietinum ribokinase-like (LOC101509821), mRNA GeneID:101509821	-1.30147	'minor CHO metabolism.others'
306	CA_gi|502161161|ref|XM_004511999.1|	PREDICTED: Cicer arietinum putative glucose-6-phosphate 1-epimerase-like (LOC101506058), mRNA GeneID:101506058	-1.02063	'minor CHO metabolism.others'
307	CA_gi|502133777|ref|XM_004501831.1|	PREDICTED: Cicer arietinum galactinol--sucrose galactosyltransferase-like (LOC101514477), mRNA GeneID:101514477	-2.4447	'minor CHO metabolism.raffinose family.raffinose synthases.known'
308	CA_gi|502152645|ref|XM_004508967.1|	PREDICTED: Cicer arietinum ferredoxin-2-like (LOC101489877), mRNA GeneID:101489877	-1.41754	'misc. other Ferredoxins and Rieske domain'
309	CA_gi|502081372|ref|XM_004486790.1|	PREDICTED: Cicer arietinum 5'-nucleotidase SurE-like (LOC101488224), mRNA GeneID:101488224	-3.30543	'misc.acid and other phosphatases'
310	CA_gi|502161077|ref|XM_004511958.1|	PREDICTED: Cicer arietinum probable protein phosphatase 2C 55-like (LOC101493059), mRNA GeneID:101493059	-2.14745	'misc.acid and other phosphatases'
311	CA_gi|502154868|ref|XM_004509818.1|	PREDICTED: Cicer arietinum probable inactive purple acid phosphatase 1-like (LOC101505390), mRNA GeneID:101505390	-1.94513	'misc.acid and other phosphatases'
312	CA_gi|502106998|ref|XM_004493067.1|	PREDICTED: Cicer arietinum omega-hydroxypalmitate O-feruloyl transferase-like (LOC101496291), mRNA GeneID:101496291	-2.02261	'misc.acyl transferases'
313	CA_gi|502100301|ref|XM_004491626.1|	PREDICTED: Cicer arietinum cinnamoyl-CoA reductase 1-like (LOC101512909), mRNA GeneID:101512909	-2.2039	'misc.alcohol dehydrogenases.cinnamyl alcohol dehydrogenase'
314	CA_gi|502134241|ref|XM_004501991.1|	PREDICTED: Cicer arietinum vacuolar protein sorting-associated protein 29-like (LOC101506757), mRNA GeneID:101506757	-1.55824	'misc.calcineurin-like phosphoesterase family protein'
315	CA_gi|502166117|ref|XM_004513738.1|	PREDICTED: Cicer arietinum uncharacterized LOC101506168 (LOC101506168), mRNA GeneID:101506168	-1.41461	'misc.calcineurin-like phosphoesterase family protein'
316	CA_gi|502090795|ref|XM_004489286.1|	PREDICTED: Cicer arietinum cytochrome P450 82A3-like (LOC101498456), mRNA GeneID:101498456	-3.38635	'misc.cytochrome P450'
317	CA_gi|502139248|ref|XM_004503644.1|	PREDICTED: Cicer arietinum cytochrome P450 86A2-like (LOC101495684), mRNA GeneID:101495684	-1.90689	'misc.cytochrome P450'
318	CA_gi|502176357|ref|XM_004515799.1|	PREDICTED: Cicer arietinum cytochrome P450 71A26-like (LOC101500097), mRNA GeneID:101500097	-1.84203	'misc.cytochrome P450'
319	CA_gi|502142584|ref|XM_004504973.1|	PREDICTED: Cicer arietinum cytochrome P450 71A26-like (LOC101498428), mRNA GeneID:101498428	-1.501	'misc.cytochrome P450'
320	CA_gi|502140415|ref|XM_004504152.1|	PREDICTED: Cicer arietinum cytochrome P450 716B1-like (LOC101499182), mRNA GeneID:101499182	-1.17953	'misc.cytochrome P450'
321	CA_gi|502155643|ref|XM_004510085.1|	PREDICTED: Cicer arietinum dynamin-related protein 1E-like (LOC101512684), mRNA GeneID:101512684	-3.81166	'misc.dynamin'
322	CA_gi|502139020|ref|XM_004503559.1|	PREDICTED: Cicer arietinum dynamin-related protein 5A-like (LOC101496451), mRNA GeneID:101496451	-2.34453	'misc.dynamin'
323	CA_gi|502113790|ref|XM_004494703.1|	PREDICTED: Cicer arietinum GDSL esterase/lipase At5g33370-like (LOC101492179), mRNA GeneID:101492179	-4.427	'misc.GDSL-motif lipase'
324	CA_gi|502097795|ref|XM_004491026.1|	PREDICTED: Cicer arietinum GDSL esterase/lipase At2g04570-like (LOC101507988), mRNA GeneID:101507988	-2.68028	'misc.GDSL-motif lipase'
325	CA_gi|502127122|ref|XM_004499514.1|	PREDICTED: Cicer arietinum GDSL esterase/lipase At1g33811-like (LOC101500652), mRNA GeneID:101500652	-2.427	'misc.GDSL-motif lipase'
326	CA_gi|502156133|ref|XM_004510268.1|	PREDICTED: Cicer arietinum GDSL esterase/lipase APG-like (LOC101492933), mRNA GeneID:101492933	-1.69383	'misc.GDSL-motif lipase'
327	CA_gi|502152320|ref|XM_004508814.1|	PREDICTED: Cicer arietinum GDSL esterase/lipase At5g62930-like (LOC101496470), mRNA GeneID:101496470	-1.66516	'misc.GDSL-motif lipase'
328	CA_gi|502107403|ref|XM_004493195.1|	PREDICTED: Cicer arietinum GDSL esterase/lipase At3g26430-like (LOC101508113), mRNA GeneID:101508113	-1.47208	'misc.GDSL-motif lipase'
329	CC_gi|297455410|gb|EZ680400.1|	TSA: Cajanus cajan cultivar Asha contig32536.Asha mRNA sequence	-1.43764	'misc.GDSL-motif lipase'
330	CA_gi|502113039|ref|XM_004494466.1|	PREDICTED: Cicer arietinum GDSL esterase/lipase At1g09390-like (LOC101503927), mRNA GeneID:101503927	-1.28509	'misc.GDSL-motif lipase'
331	CA_gi|502148363|ref|XM_004507080.1|	PREDICTED: Cicer arietinum uncharacterized LOC101506028 (LOC101506028), mRNA GeneID:101506028	-2.25707	'misc.gluco-, galacto- and mannosidases'
332	CA_gi|502150767|ref|XM_004508057.1|	PREDICTED: Cicer arietinum beta-glucosidase-like SFR2, chloroplastic-like (LOC101492467), mRNA GeneID:101492467	-1.8945	'misc.gluco-, galacto- and mannosidases'
333	CA_gi|502141119|ref|XM_004504397.1|	PREDICTED: Cicer arietinum mannosyl-oligosaccharide glucosidase GCS1-like (LOC101496345), mRNA GeneID:101496345	-1.47946	'misc.gluco-, galacto- and mannosidases'
334	CA_gi|502156227|ref|XM_004510313.1|	PREDICTED: Cicer arietinum beta-galactosidase 1-like (LOC101506247), mRNA GeneID:101506247	-10.0527	'misc.gluco-, galacto- and mannosidases.beta-galactosidase'
335	CA_gi|502153398|ref|XM_004509270.1|	PREDICTED: Cicer arietinum beta-galactosidase 3-like (LOC101510647), mRNA GeneID:101510647	-1.28455	'misc.gluco-, galacto- and mannosidases.beta-galactosidase'
336	CA_gi|502117773|ref|XM_004495882.1|	PREDICTED: Cicer arietinum endoglucanase 17-like (LOC101515001), mRNA GeneID:101515001	-1.70958	'misc.gluco-, galacto- and mannosidases.endoglucanase'
337	CA_gi|502137413|ref|XM_004503019.1|	PREDICTED: Cicer arietinum microsomal glutathione S-transferase 3-like (LOC101511246), mRNA GeneID:101511246	-2.19567	'misc.glutathione S transferases'
338	CA_gi|502128458|ref|XM_004499913.1|	PREDICTED: Cicer arietinum glutathione S-transferase F9-like (LOC101496329), mRNA GeneID:101496329	-2.06093	'misc.glutathione S transferases'
339	CA_gi|502148492|ref|XM_004507126.1|	PREDICTED: Cicer arietinum probable glutathione S-transferase-like (LOC101494097), mRNA GeneID:101494097	-1.64121	'misc.glutathione S transferases'
340	CA_gi|502114852|ref|XM_004495008.1|	PREDICTED: Cicer arietinum glutathionyl-hydroquinone reductase YqjG-like (LOC101490700), mRNA GeneID:101490700	-1.11122	'misc.glutathione S transferases'
341	CA_gi|502138377|ref|XM_004503327.1|	PREDICTED: Cicer arietinum 21 kDa protein-like (LOC101503417), mRNA GeneID:101503417	-5.07469	'misc.invertase/pectin methylesterase inhibitor family protein'
342	CA_gi|502152570|ref|XM_004508931.1|	PREDICTED: Cicer arietinum cell wall / vacuolar inhibitor of fructosidase 2-like (LOC101506900), mRNA GeneID:101506900	-2.7165	'misc.invertase/pectin methylesterase inhibitor family protein'
343	CA_gi|502086146|ref|XM_004488067.1|	PREDICTED: Cicer arietinum 21 kDa protein-like (LOC101501736), mRNA GeneID:101501736	-1.29102	'misc.invertase/pectin methylesterase inhibitor family protein'
344	CA_gi|502129727|ref|XM_004500348.1|	PREDICTED: Cicer arietinum bis(5'-adenosyl)-triphosphatase-like (LOC101489427), mRNA GeneID:101489427	-2.00431	'misc.misc2'
345	CA_gi|502141649|ref|XM_004504521.1|	PREDICTED: Cicer arietinum l-Ala-D/L-Glu epimerase-like (LOC101511782), mRNA GeneID:101511782	-1.17461	'misc.misc2'
346	CA_gi|502159999|ref|XM_004511544.1|	PREDICTED: Cicer arietinum F-box protein PP2-A12-like (LOC101504228), mRNA GeneID:101504228	-1.55963	'misc.myrosinases-lectin-jacalin'
347	CA_gi|502117195|ref|XM_004495679.1|	PREDICTED: Cicer arietinum amidase 1-like (LOC101505532), mRNA GeneID:101505532	-2.84203	'misc.nitrilases, *nitrile lyases, berberine bridge enzymes, reticuline oxidases, troponine reductases'
348	CA_gi|502080185|ref|XM_004486429.1|	PREDICTED: Cicer arietinum cannabidiolic acid synthase-like 1-like (LOC101506453), mRNA GeneID:101506453	-1.92692	'misc.nitrilases, *nitrile lyases, berberine bridge enzymes, reticuline oxidases, troponine reductases'
349	CA_gi|502137747|ref|XM_004503115.1|	PREDICTED: Cicer arietinum tropinone reductase homolog At1g07440-like (LOC101515254), mRNA GeneID:101515254	-1.18307	'misc.nitrilases, *nitrile lyases, berberine bridge enzymes, reticuline oxidases, troponine reductases'
350	CA_gi|502114144|ref|XM_004494819.1|	PREDICTED: Cicer arietinum anthranilate N-methyltransferase-like (LOC101499972), mRNA GeneID:101499972	-3.74892	'misc.O-methyl transferases'
351	CA_gi|502154751|ref|XM_004509762.1|	PREDICTED: Cicer arietinum quinone oxidoreductase-like protein At1g23740, chloroplastic-like (LOC101488474), mRNA GeneID:101488474	-3.40391	'misc.oxidases - copper, flavone etc'
352	CA_gi|502085893|ref|XM_004487984.1|	PREDICTED: Cicer arietinum probable polyamine oxidase 5-like (LOC101501004), mRNA GeneID:101501004	-2.4447	'misc.oxidases - copper, flavone etc'
353	CA_gi|502172820|ref|XM_004515144.1|	PREDICTED: Cicer arietinum quinone oxidoreductase 1-like (LOC101489824), mRNA GeneID:101489824	-2.23282	'misc.oxidases - copper, flavone etc'
354	MT_AES62655	cdna:novel chromosome:GCA_000219495.1:1:30731628:30734464:-1 gene:MTR_1g104590 transcript:AES62655 description:"Amine oxidase "	-2.16396	'misc.oxidases - copper, flavone etc'
355	CA_gi|502078577|ref|XM_004485934.1|	PREDICTED: Cicer arietinum uncharacterized LOC101505254 (LOC101505254), mRNA GeneID:101505254	-1.75957	'misc.oxidases - copper, flavone etc'
356	CA_gi|502092791|ref|XM_004489725.1|	PREDICTED: Cicer arietinum copper methylamine oxidase-like (LOC101507021), mRNA GeneID:101507021	-1.64939	'misc.oxidases - copper, flavone etc'
357	CA_gi|502153067|ref|XM_004509148.1|	PREDICTED: Cicer arietinum putative oxidoreductase C1F5.03c-like (LOC101496807), mRNA GeneID:101496807	-1.22536	'misc.oxidases - copper, flavone etc'
358	CA_gi|502151034|ref|XM_004508189.1|	PREDICTED: Cicer arietinum probable flavin-containing monooxygenase 1-like (LOC101509018), mRNA GeneID:101509018	-1.13308	'misc.oxidases - copper, flavone etc'
359	CA_gi|502152767|ref|XM_004509027.1|	PREDICTED: Cicer arietinum prolyl 4-hydroxylase subunit alpha-1-like (LOC101512678), mRNA GeneID:101512678	-1.06725	'misc.oxidases - copper, flavone etc'
360	CA_gi|502163566|ref|XM_004512822.1|	PREDICTED: Cicer arietinum uncharacterized LOC101513342 (LOC101513342), transcript variant X1, mRNA GeneID:101513342	-1.03151	'misc.oxygenases'
361	CA_gi|502149862|ref|XM_004507634.1|	PREDICTED: Cicer arietinum peroxidase 42-like (LOC101500893), mRNA GeneID:101500893	-7.48348	'misc.peroxidases'
362	CA_gi|502090771|ref|XM_004489278.1|	PREDICTED: Cicer arietinum peroxidase 63-like (LOC101495715), mRNA GeneID:101495715	-3.28682	'misc.peroxidases'
363	CA_gi|502153597|ref|XM_004509342.1|	PREDICTED: Cicer arietinum peroxidase 64-like (LOC101504738), mRNA GeneID:101504738	-2.84203	'misc.peroxidases'
364	CA_gi|502129548|ref|XM_004500284.1|	PREDICTED: Cicer arietinum peroxidase 4-like (LOC101496770), mRNA GeneID:101496770	-1.97328	'misc.peroxidases'
365	CC_gi|297447338|gb|EZ672328.1|	TSA: Cajanus cajan cultivar Asha contig24464.Asha mRNA sequence	-1.94513	'misc.peroxidases'
366	CA_gi|502161464|ref|XM_004512117.1|	PREDICTED: Cicer arietinum peroxidase 64-like (LOC101514325), mRNA GeneID:101514325	-1.90093	'misc.peroxidases'
367	CA_gi|502132386|ref|XM_004501278.1|	PREDICTED: Cicer arietinum putative L-ascorbate peroxidase 6-like (LOC101497868), mRNA GeneID:101497868	-1.84203	'misc.peroxidases'
368	CA_gi|502116456|ref|XM_004495383.1|	PREDICTED: Cicer arietinum peroxidase 47-like (LOC101498384), mRNA GeneID:101498384	-1.731	'misc.peroxidases'
369	CA_gi|502143914|ref|XM_004505457.1|	PREDICTED: Cicer arietinum peroxidase 17-like (LOC101488447), mRNA GeneID:101488447	-1.52386	'misc.peroxidases'
370	CA_gi|502083810|ref|XM_004487515.1|	PREDICTED: Cicer arietinum peroxidase 4-like (LOC101501223), mRNA GeneID:101501223	-1.40212	'misc.peroxidases'
371	CA_gi|502125114|ref|XM_004498747.1|	PREDICTED: Cicer arietinum early nodulin-like protein 3-like (LOC101505878), mRNA GeneID:101505878	-3.06443	'misc.plastocyanin-like'
372	CA_gi|502098364|ref|XM_004491161.1|	PREDICTED: Cicer arietinum cucumber peeling cupredoxin-like (LOC101497579), mRNA GeneID:101497579	-1.84203	'misc.plastocyanin-like'
373	CA_gi|502136126|ref|XM_004502512.1|	PREDICTED: Cicer arietinum basic blue protein-like (LOC101512742), mRNA GeneID:101512742	-1.2936	'misc.plastocyanin-like'
374	CA_gi|502133206|ref|XM_004501628.1|	PREDICTED: Cicer arietinum blue copper protein-like (LOC101496550), mRNA GeneID:101496550	-1.17734	'misc.plastocyanin-like'
375	CA_gi|502134363|ref|XM_004502035.1|	PREDICTED: Cicer arietinum repetitive proline-rich cell wall protein 2-like (LOC101492998), mRNA GeneID:101492998	-7.18663	'misc.protease inhibitor/seed storage/lipid transfer protein (LTP) family protein'
376	CA_gi|502079732|ref|XM_004486294.1|	PREDICTED: Cicer arietinum 14 kDa proline-rich protein DC2.15-like (LOC101491913), mRNA GeneID:101491913	-2.43764	'misc.protease inhibitor/seed storage/lipid transfer protein (LTP) family protein'
377	CA_gi|502103300|ref|XM_004492192.1|	PREDICTED: Cicer arietinum putative lipid-transfer protein DIR1-like (LOC101499233), mRNA GeneID:101499233	-1.76803	'misc.protease inhibitor/seed storage/lipid transfer protein (LTP) family protein'
378	CA_gi|502132413|ref|XM_004501291.1|	PREDICTED: Cicer arietinum 14 kDa proline-rich protein DC2.15-like (LOC101501701), mRNA GeneID:101501701	-1.75184	'misc.protease inhibitor/seed storage/lipid transfer protein (LTP) family protein'
379	CA_gi|502134061|ref|XM_004501930.1|	PREDICTED: Cicer arietinum xylogen-like protein 11-like (LOC101515777), mRNA GeneID:101515777	-1.27944	'misc.protease inhibitor/seed storage/lipid transfer protein (LTP) family protein'
380	CA_gi|502142065|ref|XM_004504719.1|	PREDICTED: Cicer arietinum non-specific lipid-transfer protein-like protein At5g64080-like (LOC101490625), mRNA GeneID:101490625	-1.01828	'misc.protease inhibitor/seed storage/lipid transfer protein (LTP) family protein'
381	CA_gi|502132415|ref|XM_004501292.1|	PREDICTED: Cicer arietinum 14 kDa proline-rich protein DC2.15-like (LOC101502029), mRNA GeneID:101502029	-1.01432	'misc.protease inhibitor/seed storage/lipid transfer protein (LTP) family protein'
382	CA_gi|502095656|ref|XM_004490449.1|	PREDICTED: Cicer arietinum rhodanese-like domain-containing protein 7-like (LOC101498558), mRNA GeneID:101498558	-2.99404	'misc.rhodanese'
383	CA_gi|502106740|ref|XM_004492983.1|	PREDICTED: Cicer arietinum rhodanese-like domain-containing protein 4A, chloroplastic-like (LOC101491526), mRNA GeneID:101491526	-2.84203	'misc.rhodanese'
384	CA_gi|502147345|ref|XM_004506691.1|	PREDICTED: Cicer arietinum rhodanese-like domain-containing protein 10-like (LOC101506024), mRNA GeneID:101506024	-1.214	'misc.rhodanese'
385	MT_AET02079	cdna:known chromosome:GCA_000219495.1:8:7565504:7569649:-1 gene:MTR_8g032020 transcript:AET02079 description:"(+)-neomenthol dehydrogenase "	-2.15189	'misc.short chain dehydrogenase/reductase (SDR)'
386	CA_gi|502119219|ref|XM_004496487.1|	PREDICTED: Cicer arietinum short-chain dehydrogenase TIC 32, chloroplastic-like (LOC101490161), mRNA GeneID:101490161	-1.80356	'misc.short chain dehydrogenase/reductase (SDR)'
387	MT_AES70545	cdna:novel chromosome:GCA_000219495.1:3:18039686:18043400:1 gene:MTR_3g057010 transcript:AES70545 description:"Ribulose bisphosphate carboxylase small chain "	-1.78759	'misc.short chain dehydrogenase/reductase (SDR)'
388	CA_gi|502135800|ref|XM_004502400.1|	PREDICTED: Cicer arietinum NADPH-dependent 1-acyldihydroxyacetone phosphate reductase-like (LOC101503305), mRNA GeneID:101503305	-1.61462	'misc.short chain dehydrogenase/reductase (SDR)'
389	CA_gi|502152935|ref|XM_004509103.1|	PREDICTED: Cicer arietinum uncharacterized LOC101509025 (LOC101509025), mRNA GeneID:101509025	-1.59811	'misc.short chain dehydrogenase/reductase (SDR)'
390	CA_gi|502105675|ref|XM_004492803.1|	PREDICTED: Cicer arietinum dehydrogenase/reductase SDR family member 7-like (LOC101515514), transcript variant X1, mRNA GeneID:101515514	-1.12834	'misc.short chain dehydrogenase/reductase (SDR)'
391	CA_gi|502096186|ref|XM_004490597.1|	PREDICTED: Cicer arietinum UDP-glycosyltransferase 87A1-like (LOC101495723), mRNA GeneID:101495723	-4.23435	'misc.UDP glucosyl and glucoronyl transferases'
392	CA_gi|502124991|ref|XM_004498696.1|	PREDICTED: Cicer arietinum probable beta-1,3-galactosyltransferase 10-like (LOC101490816), mRNA GeneID:101490816	-3.36141	'misc.UDP glucosyl and glucoronyl transferases'
393	CA_gi|502119531|ref|XM_004496594.1|	PREDICTED: Cicer arietinum xyloglucan galactosyltransferase KATAMARI1 homolog (LOC101495440), mRNA GeneID:101495440	-2.62631	'misc.UDP glucosyl and glucoronyl transferases'
394	CA_gi|502091294|ref|XM_004489448.1|	PREDICTED: Cicer arietinum UDP-glycosyltransferase 83A1-like (LOC101497670), mRNA GeneID:101497670	-1.95751	'misc.UDP glucosyl and glucoronyl transferases'
395	CA_gi|502151800|ref|XM_004508563.1|	PREDICTED: Cicer arietinum probable glycosyltransferase At3g42180-like (LOC101495169), mRNA GeneID:101495169	-1.54395	'misc.UDP glucosyl and glucoronyl transferases'
396	CA_gi|502151572|ref|XM_004508450.1|	PREDICTED: Cicer arietinum xylosyltransferase 1-like (LOC101513315), mRNA GeneID:101513315	-1.46352	'misc.UDP glucosyl and glucoronyl transferases'
397	CA_gi|502149132|ref|XM_004507347.1|	PREDICTED: Cicer arietinum cytochrome c biogenesis protein CCS1, chloroplastic-like (LOC101490744), mRNA GeneID:101490744	-2.84203	'mitochondrial electron transport / ATP synthesis.cytochrome c'
398	CA_gi|502159346|ref|XM_004511419.1|	PREDICTED: Cicer arietinum probable cytochrome c At4g10040-like (LOC101493056), mRNA GeneID:101493056	-2.17195	'mitochondrial electron transport / ATP synthesis.cytochrome c'
399	CA_gi|502106202|ref|XM_004492830.1|	PREDICTED: Cicer arietinum probable cytochrome c At4g10040-like (LOC101496290), mRNA GeneID:101496290	-1.00431	'mitochondrial electron transport / ATP synthesis.cytochrome c'
400	CA_gi|502080834|ref|XM_004486640.1|	PREDICTED: Cicer arietinum cytochrome c oxidase subunit 5b-2, mitochondrial-like (LOC101495040), mRNA GeneID:101495040	-1.89179	'mitochondrial electron transport / ATP synthesis.cytochrome c oxidase'
401	CA_gi|502111826|ref|XM_004494119.1|	PREDICTED: Cicer arietinum cytochrome b-c1 complex subunit 9-like (LOC101508529), mRNA GeneID:101508529	-3.47946	'mitochondrial electron transport / ATP synthesis.cytochrome c reductase'
402	CA_gi|502124742|ref|XM_004498596.1|	PREDICTED: Cicer arietinum cytochrome b-c1 complex subunit 7-2-like (LOC101508456), mRNA GeneID:101508456	-1.36219	'mitochondrial electron transport / ATP synthesis.cytochrome c reductase'
403	CA_gi|502138788|ref|XM_004503472.1|	PREDICTED: Cicer arietinum uncharacterized LOC101497430 (LOC101497430), mRNA GeneID:101497430	-1.14725	'mitochondrial electron transport / ATP synthesis.F1-ATPase'
404	CA_gi|502155740|ref|XM_004510119.1|	PREDICTED: Cicer arietinum probable NADH dehydrogenase [ubiquinone] 1 alpha subcomplex subunit 12-like (LOC101494639), mRNA GeneID:101494639	-5.60403	'mitochondrial electron transport / ATP synthesis.NADH-DH.localisation not clear'
405	CA_gi|502139768|ref|XM_004503838.1|	PREDICTED: Cicer arietinum NADH dehydrogenase C1, chloroplastic/mitochondrial-like (LOC101503757), mRNA GeneID:101503757	-1.99404	'mitochondrial electron transport / ATP synthesis.NADH-DH.type II.mitochondrial'
406	CA_gi|502092742|ref|XM_004489704.1|	PREDICTED: Cicer arietinum mitochondrial uncoupling protein 5-like (LOC101500484), mRNA GeneID:101500484	-3.20037	'mitochondrial electron transport / ATP synthesis.uncoupling protein'
407	CA_gi|502124342|ref|XM_004498429.1|	PREDICTED: Cicer arietinum glutamate synthase [NADH], amyloplastic-like (LOC101509615), mRNA GeneID:101509615	-2.07336	'N-metabolism.ammonia metabolism.glutamate synthase.NADH dependent'
408	CA_gi|502137554|ref|XM_004503065.1|	PREDICTED: Cicer arietinum glutamine synthetase nodule isozyme-like (LOC101499598), mRNA GeneID:101499598	-1.10507	'N-metabolism.ammonia metabolism.glutamine synthetase'
409	CA_gi|502146869|ref|XM_004506587.1|	PREDICTED: Cicer arietinum heme-binding-like protein At3g10130, chloroplastic-like (LOC101489984), mRNA GeneID:101489984	-6.0815	'not assigned.no ontology'
410	CA_gi|502079329|ref|XM_004486170.1|	PREDICTED: Cicer arietinum putative MO25-like protein At5g47540-like (LOC101496357), mRNA GeneID:101496357	-5.00303	'not assigned.no ontology'
411	CA_gi|502149089|ref|XM_004507331.1|	PREDICTED: Cicer arietinum CASP-like protein Os03g0767900-like (LOC101513631), mRNA GeneID:101513631	-4.2267	'not assigned.no ontology'
412	CA_gi|502086217|ref|XM_004488090.1|	PREDICTED: Cicer arietinum protein Red-like (LOC101510640), mRNA GeneID:101510640	-3.95751	'not assigned.no ontology'
413	CA_gi|502120378|ref|XM_004496884.1|	PREDICTED: Cicer arietinum protein unc-50 homolog (LOC101509601), mRNA GeneID:101509601	-3.93514	'not assigned.no ontology'
414	CA_gi|502126019|ref|XM_004499093.1|	PREDICTED: Cicer arietinum tRNA wybutosine-synthesizing protein 1 homolog (LOC101511336), transcript variant X1, mRNA GeneID:101511336	-3.89266	'not assigned.no ontology'
415	CA_gi|502145873|ref|XM_004506161.1|	PREDICTED: Cicer arietinum apoptosis-inducing factor homolog A-like (LOC101504942), mRNA GeneID:101504942	-3.80139	'not assigned.no ontology'
416	CA_gi|502100411|ref|XM_004491654.1|	PREDICTED: Cicer arietinum GPI transamidase component PIG-S-like (LOC101494749), mRNA GeneID:101494749	-3.31597	'not assigned.no ontology'
417	CA_gi|502130033|ref|XM_004500451.1|	PREDICTED: Cicer arietinum sorting and assembly machinery component 50 homolog (LOC101505553), transcript variant X1, mRNA GeneID:101505553	-3.13154	'not assigned.no ontology'
418	CA_gi|502146800|ref|XM_004506556.1|	PREDICTED: Cicer arietinum uncharacterized LOC101504404 (LOC101504404), mRNA GeneID:101504404	-3.12214	'not assigned.no ontology'
419	CA_gi|502127589|ref|XM_004499708.1|	PREDICTED: Cicer arietinum probable cardiolipin-specific deacylase, mitochondrial-like (LOC101514589), mRNA GeneID:101514589	-3.10855	'not assigned.no ontology'
420	CA_gi|502094424|ref|XM_004490158.1|	PREDICTED: Cicer arietinum peptidyl-prolyl cis-trans isomerase E-like (LOC101494231), mRNA GeneID:101494231	-3.06443	'not assigned.no ontology'
421	CA_gi|502093712|ref|XM_004489971.1|	PREDICTED: Cicer arietinum uncharacterized LOC101512686 (LOC101512686), mRNA GeneID:101512686	-2.99404	'not assigned.no ontology'
422	CA_gi|502125003|ref|XM_004498700.1|	PREDICTED: Cicer arietinum vitellogenin-2-like (LOC101491982), mRNA GeneID:101491982	-2.95751	'not assigned.no ontology'
423	CA_gi|502152383|ref|XM_004508845.1|	PREDICTED: Cicer arietinum putative glucuronosyltransferase PGSIP8-like (LOC101508081), mRNA GeneID:101508081	-2.95751	'not assigned.no ontology'
424	CA_gi|502095241|ref|XM_004490350.1|	PREDICTED: Cicer arietinum ribosomal RNA processing protein 36 homolog (LOC101489245), mRNA GeneID:101489245	-2.92004	'not assigned.no ontology'
425	CA_gi|502125515|ref|XM_004498898.1|	PREDICTED: Cicer arietinum pre-mRNA-processing protein 40A-like (LOC101497411), mRNA GeneID:101497411	-2.84203	'not assigned.no ontology'
426	CA_gi|502114379|ref|XM_004494887.1|	PREDICTED: Cicer arietinum NHL repeat-containing protein 2-like (LOC101498039), mRNA GeneID:101498039	-2.79312	'not assigned.no ontology'
427	CA_gi|502144431|ref|XM_004505637.1|	PREDICTED: Cicer arietinum translocon-associated protein subunit alpha-like (LOC101493237), mRNA GeneID:101493237	-2.75957	'not assigned.no ontology'
428	CA_gi|502079062|ref|XM_004486085.1|	PREDICTED: Cicer arietinum dihydroxy-acid dehydratase-like (LOC101495582), mRNA GeneID:101495582	-2.69764	'not assigned.no ontology'
429	CA_gi|502157373|ref|XM_004510796.1|	PREDICTED: Cicer arietinum BON1-associated protein 2-like (LOC101502816), mRNA GeneID:101502816	-2.69764	'not assigned.no ontology'
430	CA_gi|502093012|ref|XM_004489802.1|	PREDICTED: Cicer arietinum uncharacterized LOC101505728 (LOC101505728), mRNA GeneID:101505728	-2.64939	'not assigned.no ontology'
431	CA_gi|502159958|ref|XM_004511530.1|	PREDICTED: Cicer arietinum myosin-11-like (LOC101499947), mRNA GeneID:101499947	-2.61964	'not assigned.no ontology'
432	CA_gi|502146206|ref|XM_004506293.1|	PREDICTED: Cicer arietinum cell number regulator 6-like (LOC101502266), mRNA GeneID:101502266	-2.579	'not assigned.no ontology'
433	CA_gi|502100932|ref|XM_004491719.1|	PREDICTED: Cicer arietinum uncharacterized LOC101493705 (LOC101493705), mRNA GeneID:101493705	-2.48973	'not assigned.no ontology'
434	CA_gi|502117484|ref|XM_004495780.1|	PREDICTED: Cicer arietinum uncharacterized LOC101509927 (LOC101509927), mRNA GeneID:101509927	-2.47946	'not assigned.no ontology'
435	CA_gi|502130146|ref|XM_004500490.1|	PREDICTED: Cicer arietinum uncharacterized LOC101490400 (LOC101490400), mRNA GeneID:101490400	-2.47007	'not assigned.no ontology'
436	CA_gi|502135566|ref|XM_004502320.1|	PREDICTED: Cicer arietinum protein SDA1 homolog (LOC101506869), mRNA GeneID:101506869	-2.427	'not assigned.no ontology'
437	CA_gi|502125610|ref|XM_004498936.1|	PREDICTED: Cicer arietinum uncharacterized LOC101512311 (LOC101512311), mRNA GeneID:101512311	-2.41853	'not assigned.no ontology'
438	CA_gi|502146824|ref|XM_004506568.1|	PREDICTED: Cicer arietinum CASP-like protein At3g53850-like (LOC101510180), mRNA GeneID:101510180	-2.39457	'not assigned.no ontology'
439	CA_gi|502106542|ref|XM_004492919.1|	PREDICTED: Cicer arietinum methyltransferase-like protein 10-like (LOC101495747), mRNA GeneID:101495747	-2.31597	'not assigned.no ontology'
440	CA_gi|502140565|ref|XM_004504203.1|	PREDICTED: Cicer arietinum cyclic phosphodiesterase-like (LOC101513618), mRNA GeneID:101513618	-2.27337	'not assigned.no ontology'
441	CA_gi|502151507|ref|XM_004508418.1|	PREDICTED: Cicer arietinum WD repeat-containing protein 11-like (LOC101503114), mRNA GeneID:101503114	-2.25707	'not assigned.no ontology'
442	CA_gi|502141790|ref|XM_004504583.1|	PREDICTED: Cicer arietinum uncharacterized LOC101504085 (LOC101504085), mRNA GeneID:101504085	-2.21127	'not assigned.no ontology'
443	MT_AES89464	cdna:novel chromosome:GCA_000219495.1:4:24096293:24097858:-1 gene:MTR_4g075250 transcript:AES89464 description:"Protein ELC "	-2.17461	'not assigned.no ontology'
444	CA_gi|502116106|ref|XM_004495256.1|	PREDICTED: Cicer arietinum uncharacterized LOC101514560 (LOC101514560), mRNA GeneID:101514560	-2.10507	'not assigned.no ontology'
445	CA_gi|502112218|ref|XM_004494210.1|	PREDICTED: Cicer arietinum ribosome biogenesis protein NSA1-like (LOC101508435), mRNA GeneID:101508435	-2.09837	'not assigned.no ontology'
446	CA_gi|502100214|ref|XM_004491605.1|	PREDICTED: Cicer arietinum WD repeat-containing protein 85 homolog (LOC101505084), mRNA GeneID:101505084	-2.08715	'not assigned.no ontology'
447	CA_gi|502156257|ref|XM_004510328.1|	PREDICTED: Cicer arietinum putative hydrolase C777.06c-like (LOC101510973), mRNA GeneID:101510973	-2.04557	'not assigned.no ontology'
448	CA_gi|502104750|ref|XM_004492579.1|	PREDICTED: Cicer arietinum protein cornichon homolog 4-like (LOC101499761), mRNA GeneID:101499761	-2.03468	'not assigned.no ontology'
449	CA_gi|502093472|ref|XM_004489897.1|	PREDICTED: Cicer arietinum uncharacterized LOC101514526 (LOC101514526), mRNA GeneID:101514526	-1.99404	'not assigned.no ontology'
450	CA_gi|502136889|ref|XM_004502825.1|	PREDICTED: Cicer arietinum uncharacterized LOC101497631 (LOC101497631), mRNA GeneID:101497631	-1.97954	'not assigned.no ontology'
451	CA_gi|502161116|ref|XM_004511977.1|	PREDICTED: Cicer arietinum putative pterin-4-alpha-carbinolamine dehydratase-like (LOC101498563), mRNA GeneID:101498563	-1.90915	'not assigned.no ontology'
452	CA_gi|502076729|ref|XM_004485383.1|	PREDICTED: Cicer arietinum uncharacterized LOC101498970 (LOC101498970), mRNA GeneID:101498970	-1.84203	'not assigned.no ontology'
453	CA_gi|502126418|ref|XM_004499243.1|	PREDICTED: Cicer arietinum uncharacterized LOC101504065 (LOC101504065), mRNA GeneID:101504065	-1.84203	'not assigned.no ontology'
454	CA_gi|502179702|ref|XM_004516423.1|	PREDICTED: Cicer arietinum uncharacterized LOC101507910 (LOC101507910), transcript variant X1, mRNA GeneID:101507910	-1.84203	'not assigned.no ontology'
455	CA_gi|502147895|ref|XM_004506901.1|	PREDICTED: Cicer arietinum clustered mitochondria protein-like (LOC101498532), mRNA GeneID:101498532	-1.83413	'not assigned.no ontology'
456	CA_gi|502098231|ref|XM_004491128.1|	PREDICTED: Cicer arietinum somatic embryogenesis receptor kinase 1-like (LOC101513865), mRNA GeneID:101513865	-1.82996	'not assigned.no ontology'
457	CA_gi|502109954|ref|XM_004493708.1|	PREDICTED: Cicer arietinum uncharacterized LOC101511306 (LOC101511306), mRNA GeneID:101511306	-1.82097	'not assigned.no ontology'
458	CA_gi|502159110|ref|XM_004511340.1|	PREDICTED: Cicer arietinum stAR-related lipid transfer protein 7, mitochondrial-like (LOC101494119), mRNA GeneID:101494119	-1.80848	'not assigned.no ontology'
459	CA_gi|502132473|ref|XM_004501321.1|	PREDICTED: Cicer arietinum stromal cell-derived factor 2-like protein-like (LOC101510716), mRNA GeneID:101510716	-1.72838	'not assigned.no ontology'
460	CA_gi|502130553|ref|XM_004500633.1|	PREDICTED: Cicer arietinum uncharacterized LOC101511992 (LOC101511992), mRNA GeneID:101511992	-1.72522	'not assigned.no ontology'
461	CA_gi|502163785|ref|XM_004512892.1|	PREDICTED: Cicer arietinum probable strigolactone esterase D14-like (LOC101508520), mRNA GeneID:101508520	-1.72174	'not assigned.no ontology'
462	CA_gi|502120895|ref|XM_004497062.1|	PREDICTED: Cicer arietinum uncharacterized LOC101507283 (LOC101507283), mRNA GeneID:101507283	-1.71275	'not assigned.no ontology'
463	CA_gi|502130395|ref|XM_004500579.1|	PREDICTED: Cicer arietinum uncharacterized LOC101493323 (LOC101493323), mRNA GeneID:101493323	-1.70773	'not assigned.no ontology'
464	CA_gi|502160683|ref|XM_004511790.1|	PREDICTED: Cicer arietinum glucan endo-1,3-beta-glucosidase 12-like (LOC101495841), mRNA GeneID:101495841	-1.68646	'not assigned.no ontology'
465	CA_gi|502144056|ref|XM_004505507.1|	PREDICTED: Cicer arietinum RNA polymerase II subunit 5-mediating protein homolog (LOC101505464), mRNA GeneID:101505464	-1.68591	'not assigned.no ontology'
466	CA_gi|502161239|ref|XM_004512033.1|	PREDICTED: Cicer arietinum d-2-hydroxyglutarate dehydrogenase, mitochondrial-like (LOC101489255), mRNA GeneID:101489255	-1.67211	'not assigned.no ontology'
467	CA_gi|502151890|ref|XM_004508607.1|	PREDICTED: Cicer arietinum uncharacterized LOC101510524 (LOC101510524), mRNA GeneID:101510524	-1.61964	'not assigned.no ontology'
468	CA_gi|502151738|ref|XM_004508532.1|	PREDICTED: Cicer arietinum deoxyhypusine hydroxylase-like (LOC101511485), mRNA GeneID:101511485	-1.61071	'not assigned.no ontology'
469	CA_gi|502149663|ref|XM_004507562.1|	PREDICTED: Cicer arietinum putative MO25-like protein At5g47540-like (LOC101505476), partial mRNA GeneID:101505476	-1.5905	'not assigned.no ontology'
470	CA_gi|502080152|ref|XM_004486419.1|	PREDICTED: Cicer arietinum uncharacterized LOC101503236 (LOC101503236), mRNA GeneID:101503236	-1.579	'not assigned.no ontology'
471	CA_gi|502178830|ref|XM_004516271.1|	PREDICTED: Cicer arietinum protein PHLOEM PROTEIN 2-LIKE A9-like (LOC101495328), mRNA GeneID:101495328	-1.55963	'not assigned.no ontology'
472	CA_gi|502079709|ref|XM_004486287.1|	PREDICTED: Cicer arietinum pollen-specific leucine-rich repeat extensin-like protein 1-like (LOC101489861), mRNA GeneID:101489861	-1.52484	'not assigned.no ontology'
473	CA_gi|502152183|ref|XM_004508748.1|	PREDICTED: Cicer arietinum transportin-3-like (LOC101500897), mRNA GeneID:101500897	-1.51083	'not assigned.no ontology'
474	CA_gi|502144209|ref|XM_004505561.1|	PREDICTED: Cicer arietinum phospholipid scramblase family protein C343.06c-like (LOC101494605), mRNA GeneID:101494605	-1.501	'not assigned.no ontology'
475	CA_gi|502142932|ref|XM_004505100.1|	PREDICTED: Cicer arietinum 15 kDa selenoprotein-like (LOC101509968), mRNA GeneID:101509968	-1.47946	'not assigned.no ontology'
476	CA_gi|502153110|ref|XM_004509163.1|	PREDICTED: Cicer arietinum CASP-like protein At3g50810-like (LOC101502497), mRNA GeneID:101502497	-1.47946	'not assigned.no ontology'
477	CA_gi|502170428|ref|XM_004514772.1|	PREDICTED: Cicer arietinum uncharacterized LOC101496743 (LOC101496743), mRNA GeneID:101496743	-1.47466	'not assigned.no ontology'
478	CA_gi|502139208|ref|XM_004503626.1|	PREDICTED: Cicer arietinum uncharacterized LOC101490078 (LOC101490078), mRNA GeneID:101490078	-1.47388	'not assigned.no ontology'
479	CA_gi|502078929|ref|XM_004486042.1|	PREDICTED: Cicer arietinum BI1-like protein-like (LOC101510082), mRNA GeneID:101510082	-1.4469	'not assigned.no ontology'
480	CA_gi|502141264|ref|XM_004504447.1|	PREDICTED: Cicer arietinum probable cytosolic iron-sulfur protein assembly protein 1-like (LOC101511687), mRNA GeneID:101511687	-1.44611	'not assigned.no ontology'
481	CA_gi|502129949|ref|XM_004500422.1|	PREDICTED: Cicer arietinum beta-catenin-like protein 1-like (LOC101495134), mRNA GeneID:101495134	-1.4447	'not assigned.no ontology'
482	CA_gi|502125979|ref|XM_004499082.1|	PREDICTED: Cicer arietinum outer envelope pore protein 24, chloroplastic-like (LOC101506636), mRNA GeneID:101506636	-1.43604	'not assigned.no ontology'
483	CA_gi|502163738|ref|XM_004512876.1|	PREDICTED: Cicer arietinum DNA primase/helicase-like (LOC101503034), mRNA GeneID:101503034	-1.43541	'not assigned.no ontology'
484	CA_gi|502096477|ref|XM_004490693.1|	PREDICTED: Cicer arietinum uncharacterized LOC101503683 (LOC101503683), mRNA GeneID:101503683	-1.41754	'not assigned.no ontology'
485	CA_gi|502109021|ref|XM_004493491.1|	PREDICTED: Cicer arietinum protein cornichon homolog 1-like (LOC101496074), transcript variant X2, mRNA GeneID:101496074	-1.40391	'not assigned.no ontology'
486	CA_gi|502087251|ref|XM_004488419.1|	PREDICTED: Cicer arietinum uncharacterized LOC101504212 (LOC101504212), mRNA GeneID:101504212	-1.36896	'not assigned.no ontology'
487	CA_gi|502079104|ref|XM_004486099.1|	PREDICTED: Cicer arietinum probable serine incorporator-like (LOC101500367), mRNA GeneID:101500367	-1.36513	'not assigned.no ontology'
488	CA_gi|502101822|ref|XM_004491825.1|	PREDICTED: Cicer arietinum LYR motif-containing protein 4B-like (LOC101506158), mRNA GeneID:101506158	-1.36141	'not assigned.no ontology'
489	CA_gi|502116374|ref|XM_004495343.1|	PREDICTED: Cicer arietinum putative ion channel POLLUX-like 2-like (LOC101514121), mRNA GeneID:101514121	-1.35661	'not assigned.no ontology'
490	CA_gi|502152300|ref|XM_004508805.1|	PREDICTED: Cicer arietinum CASP-like protein At5g62820-like (LOC101493134), mRNA GeneID:101493134	-1.29889	'not assigned.no ontology'
491	CA_gi|502137744|ref|XM_004503114.1|	PREDICTED: Cicer arietinum thylakoid lumenal 15 kDa protein 1, chloroplastic-like (LOC101514928), mRNA GeneID:101514928	-1.28878	'not assigned.no ontology'
492	CA_gi|502118492|ref|XM_004496237.1|	PREDICTED: Cicer arietinum uncharacterized LOC101493086 (LOC101493086), mRNA GeneID:101493086	-1.28564	'not assigned.no ontology'
493	CA_gi|502142298|ref|XM_004504832.1|	PREDICTED: Cicer arietinum DUF21 domain-containing protein At2g14520-like (LOC101497768), mRNA GeneID:101497768	-1.27813	'not assigned.no ontology'
494	CA_gi|502158010|ref|XM_004510936.1|	PREDICTED: Cicer arietinum WD repeat-containing protein 13-like (LOC101501551), mRNA GeneID:101501551	-1.27813	'not assigned.no ontology'
495	CA_gi|502089924|ref|XM_004489007.1|	PREDICTED: Cicer arietinum reticulon-4-interacting protein 1, mitochondrial-like (LOC101507967), mRNA GeneID:101507967	-1.27697	'not assigned.no ontology'
496	CA_gi|502121631|ref|XM_004497336.1|	PREDICTED: Cicer arietinum uncharacterized LOC101494786 (LOC101494786), mRNA GeneID:101494786	-1.25707	'not assigned.no ontology'
497	CA_gi|502129291|ref|XM_004500195.1|	PREDICTED: Cicer arietinum nudC domain-containing protein 2-like (LOC101493849), mRNA GeneID:101493849	-1.25707	'not assigned.no ontology'
498	CA_gi|502120285|ref|XM_004496854.1|	PREDICTED: Cicer arietinum TIP41-like protein-like (LOC101501169), mRNA GeneID:101501169	-1.20977	'not assigned.no ontology'
499	CA_gi|502099469|ref|XM_004491430.1|	PREDICTED: Cicer arietinum putative DUF21 domain-containing protein At3g13070, chloroplastic-like (LOC101505735), mRNA GeneID:101505735	-1.19434	'not assigned.no ontology'
500	CA_gi|502155929|ref|XM_004510185.1|	PREDICTED: Cicer arietinum transforming growth factor-beta receptor-associated protein 1 homolog (LOC101489880), transcript variant X1, mRNA GeneID:101489880	-1.17907	'not assigned.no ontology'
501	CA_gi|502112371|ref|XM_004494253.1|	PREDICTED: Cicer arietinum NPL4-like protein 1-like (LOC101493618), mRNA GeneID:101493618	-1.16727	'not assigned.no ontology'
502	CA_gi|502089254|ref|XM_004488797.1|	PREDICTED: Cicer arietinum uncharacterized LOC101507337 (LOC101507337), transcript variant X1, mRNA GeneID:101507337	-1.15519	'not assigned.no ontology'
503	CA_gi|502089867|ref|XM_004488988.1|	PREDICTED: Cicer arietinum protein DJ-1 homolog B-like (LOC101502185), mRNA GeneID:101502185	-1.14784	'not assigned.no ontology'
504	CA_gi|502085113|ref|XM_004487783.1|	PREDICTED: Cicer arietinum putative E3 ubiquitin-protein ligase LIN-1-like (LOC101511705), mRNA GeneID:101511705	-1.11621	'not assigned.no ontology'
505	CA_gi|502092990|ref|XM_004489791.1|	PREDICTED: Cicer arietinum protein SAMHD1 homolog (LOC101502708), mRNA GeneID:101502708	-1.09201	'not assigned.no ontology'
506	CA_gi|502168642|ref|XM_004514378.1|	PREDICTED: Cicer arietinum isoprenylcysteine alpha-carbonyl methylesterase ICME-like (LOC101500632), mRNA GeneID:101500632	-1.07265	'not assigned.no ontology'
507	CA_gi|502168534|ref|XM_004514352.1|	PREDICTED: Cicer arietinum putative nuclear matrix constituent protein 1-like protein-like (LOC101490789), mRNA GeneID:101490789	-1.0678	'not assigned.no ontology'
508	CA_gi|502116452|ref|XM_004495381.1|	PREDICTED: Cicer arietinum uncharacterized LOC101497722 (LOC101497722), mRNA GeneID:101497722	-1.03151	'not assigned.no ontology'
509	CA_gi|502084439|ref|XM_004487633.1|	PREDICTED: Cicer arietinum leucine-rich repeat-containing protein 40-like (LOC101510092), mRNA GeneID:101510092	-1.02261	'not assigned.no ontology'
510	CA_gi|502143494|ref|XM_004505305.1|	PREDICTED: Cicer arietinum uncharacterized LOC101489108 (LOC101489108), mRNA GeneID:101489108	-1.00857	'not assigned.no ontology'
511	CA_gi|502149504|ref|XM_004507497.1|	PREDICTED: Cicer arietinum uncharacterized LOC101512114 (LOC101512114), mRNA GeneID:101512114	-1.00675	'not assigned.no ontology'
512	CA_gi|502111783|ref|XM_004494110.1|	PREDICTED: Cicer arietinum protein YIPF5 homolog (LOC101505755), mRNA GeneID:101505755	-1.00331	'not assigned.no ontology'
513	CA_gi|502155141|ref|XM_004509917.1|	PREDICTED: Cicer arietinum probable serine/threonine-protein kinase abkC-like (LOC101497667), mRNA GeneID:101497667	-1.05196	'not assigned.no ontology.ABC1 family protein'
514	CA_gi|502153504|ref|XM_004509306.1|	PREDICTED: Cicer arietinum uncharacterized LOC101494528 (LOC101494528), mRNA GeneID:101494528	-4.31597	'not assigned.no ontology.armadillo/beta-catenin repeat family protein'
515	CA_gi|502078923|ref|XM_004486040.1|	PREDICTED: Cicer arietinum calcium-binding protein 39-like (LOC101509436), mRNA GeneID:101509436	-3.90093	'not assigned.no ontology.armadillo/beta-catenin repeat family protein'
516	CA_gi|502099758|ref|XM_004491497.1|	PREDICTED: Cicer arietinum armadillo repeat-containing protein 8-like (LOC101498901), transcript variant X1, mRNA GeneID:101498901	-2.77164	'not assigned.no ontology.armadillo/beta-catenin repeat family protein'
517	CA_gi|502125621|ref|XM_004498941.1|	PREDICTED: Cicer arietinum U-box domain-containing protein 4-like (LOC101513793), mRNA GeneID:101513793	-1.4728	'not assigned.no ontology.armadillo/beta-catenin repeat family protein'
518	CA_gi|502142447|ref|XM_004504906.1|	PREDICTED: Cicer arietinum uncharacterized LOC101501930 (LOC101501930), mRNA GeneID:101501930	-1.19388	'not assigned.no ontology.armadillo/beta-catenin repeat family protein'
519	CA_gi|502094615|ref|XM_004490203.1|	PREDICTED: Cicer arietinum uncharacterized LOC101511284 (LOC101511284), mRNA GeneID:101511284	-1.27754	'not assigned.no ontology.BSD domain-containing protein'
520	CA_gi|502113845|ref|XM_004494721.1|	PREDICTED: Cicer arietinum BTB/POZ domain-containing protein POB1-like (LOC101497932), mRNA GeneID:101497932	-2.25707	'not assigned.no ontology.BTB/POZ domain-containing protein'
521	CA_gi|502146312|ref|XM_004506342.1|	PREDICTED: Cicer arietinum uncharacterized LOC101494825 (LOC101494825), mRNA GeneID:101494825	-3.28682	'not assigned.no ontology.C2 domain-containing protein'
522	CA_gi|502126385|ref|XM_004499231.1|	PREDICTED: Cicer arietinum synaptotagmin-2-like (LOC101499272), mRNA GeneID:101499272	-2.67211	'not assigned.no ontology.C2 domain-containing protein'
523	CA_gi|502145070|ref|XM_004505809.1|	PREDICTED: Cicer arietinum epsin-2-like (LOC101500134), mRNA GeneID:101500134	-1.8945	'not assigned.no ontology.epsin N-terminal homology (ENTH) domain-containing protein'
524	CA_gi|502151462|ref|XM_004508396.1|	PREDICTED: Cicer arietinum putative clathrin assembly protein At5g35200-like (LOC101495378), mRNA GeneID:101495378	-1.49056	'not assigned.no ontology.epsin N-terminal homology (ENTH) domain-containing protein'
525	CA_gi|502160444|ref|XM_004511690.1|	PREDICTED: Cicer arietinum protein Dom3z homolog, chloroplastic-like (LOC101492611), mRNA GeneID:101492611	-2.69764	'not assigned.no ontology.glycine rich proteins'
526	CA_gi|502156361|ref|XM_004510379.1|	PREDICTED: Cicer arietinum flocculation protein FLO11-like (LOC101498458), mRNA GeneID:101498458	-3.64939	'not assigned.no ontology.hydroxyproline rich proteins'
527	CA_gi|502120542|ref|XM_004496940.1|	PREDICTED: Cicer arietinum ALG-2 interacting protein X-like (LOC101498395), mRNA GeneID:101498395	-2.84203	'not assigned.no ontology.hydroxyproline rich proteins'
528	CA_gi|502155743|ref|XM_004510120.1|	PREDICTED: Cicer arietinum splicing factor 3A subunit 2-like (LOC101494955), mRNA GeneID:101494955	-2.0573	'not assigned.no ontology.hydroxyproline rich proteins'
529	CA_gi|502118954|ref|XM_004496399.1|	PREDICTED: Cicer arietinum uncharacterized LOC101490484 (LOC101490484), mRNA GeneID:101490484	-2.00431	'not assigned.no ontology.hydroxyproline rich proteins'
530	CA_gi|502151044|ref|XM_004508194.1|	PREDICTED: Cicer arietinum uncharacterized LOC101511271 (LOC101511271), mRNA GeneID:101511271	-1.25707	'not assigned.no ontology.hydroxyproline rich proteins'
531	CA_gi|502110200|ref|XM_004493766.1|	PREDICTED: Cicer arietinum pre-mRNA-processing factor 39-like (LOC101501466), mRNA GeneID:101501466	-1.08423	'not assigned.no ontology.hydroxyproline rich proteins'
532	CA_gi|502077971|ref|XM_004485742.1|	PREDICTED: Cicer arietinum uncharacterized LOC101500567 (LOC101500567), mRNA GeneID:101500567	-3.00839	'not assigned.no ontology.late embryogenesis abundant domain-containing protein'
533	CA_gi|502163683|ref|XM_004512859.1|	PREDICTED: Cicer arietinum pentatricopeptide repeat-containing protein At2g01860-like (LOC101497821), mRNA GeneID:101497821	-3.25707	'not assigned.no ontology.pentatricopeptide (PPR) repeat-containing protein'
534	CA_gi|502138630|ref|XM_004503419.1|	PREDICTED: Cicer arietinum pentatricopeptide repeat-containing protein At1g52640, mitochondrial-like (LOC101508684), transcript variant X1, mRNA GeneID:101508684	-3.06443	'not assigned.no ontology.pentatricopeptide (PPR) repeat-containing protein'
535	CA_gi|502160182|ref|XM_004511604.1|	PREDICTED: Cicer arietinum thylakoid lumenal protein At1g12250, chloroplastic-like (LOC101495070), mRNA GeneID:101495070	-2.82476	'not assigned.no ontology.pentatricopeptide (PPR) repeat-containing protein'
536	CA_gi|502102018|ref|XM_004491885.1|	PREDICTED: Cicer arietinum pentatricopeptide repeat-containing protein At4g01570-like (LOC101501026), mRNA GeneID:101501026	-2.75957	'not assigned.no ontology.pentatricopeptide (PPR) repeat-containing protein'
537	CC_gi|297395562|gb|EZ628143.1|	TSA: Cajanus cajan cultivar UPAS 120 contig10426.UPAS mRNA sequence	-2.12101	'not assigned.no ontology.pentatricopeptide (PPR) repeat-containing protein'
538	CA_gi|502112529|ref|XM_004494304.1|	PREDICTED: Cicer arietinum uncharacterized LOC101508843 (LOC101508843), mRNA GeneID:101508843	-1.97954	'not assigned.no ontology.pentatricopeptide (PPR) repeat-containing protein'
539	CA_gi|502081113|ref|XM_004486713.1|	PREDICTED: Cicer arietinum proteinaceous RNase P 1, chloroplastic/mitochondrial-like (LOC101491069), transcript variant X1, mRNA GeneID:101491069	-1.2966	'not assigned.no ontology.pentatricopeptide (PPR) repeat-containing protein'
540	CA_gi|502152163|ref|XM_004508738.1|	PREDICTED: Cicer arietinum formin-like protein 5-like (LOC101497894), mRNA GeneID:101497894	-1.15398	'not assigned.no ontology.proline rich family'
541	CA_gi|502138427|ref|XM_004503345.1|	PREDICTED: Cicer arietinum histone-lysine N-methyltransferase setd3-like (LOC101510611), partial mRNA GeneID:101510611	-1.49654	'not assigned.no ontology.SET domain-containing protein'
542	CA_gi|502156860|ref|XM_004510616.1|	PREDICTED: Cicer arietinum clustered mitochondria protein-like (LOC101495719), mRNA GeneID:101495719	-2.10507	'not assigned.no ontology.tetratricopeptide repeat (TPR)'
543	CA_gi|502137959|ref|XM_004503184.1|	PREDICTED: Cicer arietinum uncharacterized LOC101513507 (LOC101513507), transcript variant X1, mRNA GeneID:101513507	-1.75588	'not assigned.no ontology.tetratricopeptide repeat (TPR)'
544	CA_gi|502130822|ref|XM_004500724.1|	PREDICTED: Cicer arietinum dehydrin ERD14-like (LOC101512214), mRNA GeneID:101512214	-10.6239	'not assigned.unknown'
545	CA_gi|502154519|ref|XM_004509673.1|	PREDICTED: Cicer arietinum glycine-rich cell wall structural protein 1.0-like (LOC101508402), mRNA GeneID:101508402	-7.87546	'not assigned.unknown'
546	CA_gi|502129792|ref|XM_004500370.1|	PREDICTED: Cicer arietinum uncharacterized LOC101496111 (LOC101496111), mRNA GeneID:101496111	-7.18781	'not assigned.unknown'
547	CA_gi|502165323|ref|XM_004513470.1|	PREDICTED: Cicer arietinum putative SERF-like protein-like (LOC101513572), mRNA GeneID:101513572	-6.35961	'not assigned.unknown'
548	CA_gi|502107360|ref|XM_004493183.1|	PREDICTED: Cicer arietinum uncharacterized LOC101504239 (LOC101504239), mRNA GeneID:101504239	-6.34756	'not assigned.unknown'
549	CA_gi|502113524|ref|XM_004494621.1|	PREDICTED: Cicer arietinum uncharacterized LOC101495636 (LOC101495636), mRNA GeneID:101495636	-6.16396	'not assigned.unknown'
550	CA_gi|502084463|ref|XM_004487638.1|	PREDICTED: Cicer arietinum defensin-like protein-like (LOC101512021), mRNA GeneID:101512021	-6.11505	'not assigned.unknown'
551	CA_gi|502117736|ref|XM_004495864.1|	PREDICTED: Cicer arietinum uncharacterized LOC101509395 (LOC101509395), mRNA GeneID:101509395	-5.48589	'not assigned.unknown'
552	CA_gi|502157213|ref|XM_004510739.1|	PREDICTED: Cicer arietinum UPF0187 protein At3g61320, chloroplastic-like (LOC101510762), mRNA GeneID:101510762	-5.46652	'not assigned.unknown'
553	CA_gi|502090318|ref|XM_004489133.1|	PREDICTED: Cicer arietinum uncharacterized LOC101501011 (LOC101501011), mRNA GeneID:101501011	-5.35861	'not assigned.unknown'
554	CA_gi|502158695|ref|XM_004511191.1|	PREDICTED: Cicer arietinum metallothionein-like protein type 3-like (LOC101499448), mRNA GeneID:101499448	-5.18307	'not assigned.unknown'
555	CA_gi|502183170|ref|XM_004517022.1|	PREDICTED: Cicer arietinum uncharacterized LOC101491980 (LOC101491980), transcript variant X2, mRNA GeneID:101491980	-5.16396	'not assigned.unknown'
556	CA_gi|502166417|ref|XM_004513829.1|	PREDICTED: Cicer arietinum uncharacterized LOC101496735 (LOC101496735), mRNA GeneID:101496735	-4.79105	'not assigned.unknown'
557	CA_gi|502163843|ref|XM_004512911.1|	PREDICTED: Cicer arietinum uncharacterized LOC101515080 (LOC101515080), mRNA GeneID:101515080	-4.65917	'not assigned.unknown'
558	CA_gi|502141628|ref|XM_004504513.1|	PREDICTED: Cicer arietinum uncharacterized LOC101509424 (LOC101509424), mRNA GeneID:101509424	-4.62164	'not assigned.unknown'
559	CA_gi|502129720|ref|XM_004500346.1|	PREDICTED: Cicer arietinum uncharacterized LOC101488763 (LOC101488763), mRNA GeneID:101488763	-4.59097	'not assigned.unknown'
560	CC_gi|297406754|gb|EZ639335.1|	TSA: Cajanus cajan cultivar UPAS 120 contig21618.UPAS mRNA sequence	-4.54247	'not assigned.unknown'
561	CA_gi|502131527|ref|XM_004500956.1|	PREDICTED: Cicer arietinum uncharacterized LOC101503744 (LOC101503744), mRNA GeneID:101503744	-4.53009	'not assigned.unknown'
562	CA_gi|502159318|ref|XM_004511410.1|	PREDICTED: Cicer arietinum uncharacterized LOC101490125 (LOC101490125), transcript variant X1, mRNA GeneID:101490125	-4.427	'not assigned.unknown'
563	CA_gi|502081076|ref|XM_004486702.1|	PREDICTED: Cicer arietinum uncharacterized LOC101515592 (LOC101515592), mRNA GeneID:101515592	-4.40003	'not assigned.unknown'
564	CA_gi|502106830|ref|XM_004493013.1|	PREDICTED: Cicer arietinum actin cytoskeleton-regulatory complex protein PAN1-like (LOC101505645), mRNA GeneID:101505645	-4.39457	'not assigned.unknown'
565	CA_gi|502163099|ref|XM_004512669.1|	PREDICTED: Cicer arietinum helicase SRCAP-like (LOC101514216), mRNA GeneID:101514216	-4.31597	'not assigned.unknown'
566	CA_gi|502078065|ref|XM_004485773.1|	PREDICTED: Cicer arietinum uncharacterized LOC101508580 (LOC101508580), mRNA GeneID:101508580	-4.30147	'not assigned.unknown'
567	CA_gi|502152912|ref|XM_004509093.1|	PREDICTED: Cicer arietinum cyclin-dependent kinase inhibitor 7-like (LOC101506039), mRNA GeneID:101506039	-4.30147	'not assigned.unknown'
568	CA_gi|502141863|ref|XM_004504619.1|	PREDICTED: Cicer arietinum uncharacterized LOC101515353 (LOC101515353), mRNA GeneID:101515353	-4.30147	'not assigned.unknown'
569	CA_gi|502128555|ref|XM_004499945.1|	PREDICTED: Cicer arietinum uncharacterized LOC101508994 (LOC101508994), mRNA GeneID:101508994	-4.06443	'not assigned.unknown'
570	CA_gi|502145136|ref|XM_004505839.1|	PREDICTED: Cicer arietinum uncharacterized LOC101509756 (LOC101509756), mRNA GeneID:101509756	-4.06443	'not assigned.unknown'
571	CA_gi|502160875|ref|XM_004511882.1|	PREDICTED: Cicer arietinum cyclin-dependent kinase inhibitor 7-like (LOC101495945), mRNA GeneID:101495945	-4.02966	'not assigned.unknown'
572	CA_gi|502149588|ref|XM_004507532.1|	PREDICTED: Cicer arietinum sister chromatid cohesion protein PDS5 homolog B-like (LOC101495699), mRNA GeneID:101495699	-4.01196	'not assigned.unknown'
573	CA_gi|502126592|ref|XM_004499310.1|	PREDICTED: Cicer arietinum uncharacterized LOC101496765 (LOC101496765), mRNA GeneID:101496765	-3.95751	'not assigned.unknown'
574	CA_gi|502080669|ref|XM_004486581.1|	PREDICTED: Cicer arietinum uncharacterized LOC101504847 (LOC101504847), mRNA GeneID:101504847	-3.9295	'not assigned.unknown'
575	CA_gi|502136865|ref|XM_004502813.1|	PREDICTED: Cicer arietinum uncharacterized LOC101493860 (LOC101493860), transcript variant X1, mRNA GeneID:101493860	-3.90093	'not assigned.unknown'
576	CA_gi|502086031|ref|XM_004488030.1|	PREDICTED: Cicer arietinum uncharacterized LOC101489343 (LOC101489343), mRNA GeneID:101489343	-3.88156	'not assigned.unknown'
577	CA_gi|502132585|ref|XM_004501376.1|	PREDICTED: Cicer arietinum uncharacterized LOC101501607 (LOC101501607), mRNA GeneID:101501607	-3.85003	'not assigned.unknown'
578	CA_gi|502097659|ref|XM_004490989.1|	PREDICTED: Cicer arietinum uncharacterized LOC101493912 (LOC101493912), mRNA GeneID:101493912	-3.84203	'not assigned.unknown'
579	CA_gi|502089707|ref|XM_004488937.1|	PREDICTED: Cicer arietinum uncharacterized LOC101512890 (LOC101512890), mRNA GeneID:101512890	-3.78063	'not assigned.unknown'
580	CA_gi|502116226|ref|XM_004495287.1|	PREDICTED: Cicer arietinum protein WVD2-like 1-like (LOC101496849), mRNA GeneID:101496849	-3.7535	'not assigned.unknown'
581	CA_gi|502132494|ref|XM_004501331.1|	PREDICTED: Cicer arietinum uncharacterized LOC101514368 (LOC101514368), mRNA GeneID:101514368	-3.7425	'not assigned.unknown'
582	GM_gi|356510579|ref|XM_003523967.1|	PREDICTED: Glycine max uncharacterized protein LOC100781345 (LOC100781345), mRNA	-3.7165	'not assigned.unknown'
583	CA_gi|502077511|ref|XM_004485616.1|	PREDICTED: Cicer arietinum uncharacterized LOC101488215 (LOC101488215), mRNA GeneID:101488215	-3.67211	'not assigned.unknown'
584	CA_gi|502118140|ref|XM_004496064.1|	PREDICTED: Cicer arietinum uncharacterized LOC101495219 (LOC101495219), transcript variant X1, mRNA GeneID:101495219	-3.61462	'not assigned.unknown'
585	CA_gi|502157011|ref|XM_004510671.1|	PREDICTED: Cicer arietinum uncharacterized LOC101514316 (LOC101514316), mRNA GeneID:101514316	-3.579	'not assigned.unknown'
586	CA_gi|502090512|ref|XM_004489196.1|	PREDICTED: Cicer arietinum uncharacterized LOC101492378 (LOC101492378), mRNA GeneID:101492378	-3.505	'not assigned.unknown'
587	CA_gi|502151618|ref|XM_004508473.1|	PREDICTED: Cicer arietinum uncharacterized LOC101492692 (LOC101492692), mRNA GeneID:101492692	-3.427	'not assigned.unknown'
588	MT_AET02208	cdna:novel chromosome:GCA_000219495.1:8:8526664:8533881:1 gene:MTR_8g037100 transcript:AET02208 description:"ATP synthase subunit beta "	-3.427	'not assigned.unknown'
589	CA_gi|502091164|ref|XM_004489406.1|	PREDICTED: Cicer arietinum uncharacterized LOC101509461 (LOC101509461), mRNA GeneID:101509461	-3.32746	'not assigned.unknown'
590	CA_gi|502127392|ref|XM_004499633.1|	PREDICTED: Cicer arietinum WPP domain-interacting protein 2-like (LOC101515240), mRNA GeneID:101515240	-3.2927	'not assigned.unknown'
591	CA_gi|502140241|ref|XM_004504069.1|	PREDICTED: Cicer arietinum uncharacterized LOC101498964 (LOC101498964), mRNA GeneID:101498964	-3.23108	'not assigned.unknown'
592	CA_gi|502146262|ref|XM_004506318.1|	PREDICTED: Cicer arietinum uncharacterized LOC101510177 (LOC101510177), mRNA GeneID:101510177	-3.21643	'not assigned.unknown'
593	CA_gi|502117668|ref|XM_004495838.1|	PREDICTED: Cicer arietinum uncharacterized LOC101499866 (LOC101499866), mRNA GeneID:101499866	-3.21127	'not assigned.unknown'
594	CA_gi|502181901|ref|XM_004516847.1|	PREDICTED: Cicer arietinum uncharacterized LOC101499263 (LOC101499263), mRNA GeneID:101499263	-3.21127	'not assigned.unknown'
595	CA_gi|502174342|ref|XM_004515433.1|	PREDICTED: Cicer arietinum uncharacterized LOC101495214 (LOC101495214), mRNA GeneID:101495214	-3.19567	'not assigned.unknown'
596	CA_gi|502158463|ref|XM_004511104.1|	PREDICTED: Cicer arietinum uncharacterized LOC101515619 (LOC101515619), mRNA GeneID:101515619	-3.16396	'not assigned.unknown'
597	CA_gi|502097528|ref|XM_004490959.1|	PREDICTED: Cicer arietinum ankyrin-2-like (LOC101511730), mRNA GeneID:101511730	-3.10507	'not assigned.unknown'
598	CA_gi|502104774|ref|XM_004492589.1|	PREDICTED: Cicer arietinum putative leucine-rich repeat-containing protein DDB_G0290503-like (LOC101502833), mRNA GeneID:101502833	-3.09357	'not assigned.unknown'
599	CA_gi|502132660|ref|XM_004501412.1|	PREDICTED: Cicer arietinum uncharacterized LOC101512541 (LOC101512541), mRNA GeneID:101512541	-3.06443	'not assigned.unknown'
600	CA_gi|502162157|ref|XM_004512354.1|	PREDICTED: Cicer arietinum protein PAM68, chloroplastic-like (LOC101515300), mRNA GeneID:101515300	-3.06443	'not assigned.unknown'
601	GM_gi|351722726|ref|NM_001250069.1|	Glycine max uncharacterized protein LOC547474 (LOC547474), mRNA	-3.06443	'not assigned.unknown'
602	CA_gi|502092851|ref|XM_004489746.1|	PREDICTED: Cicer arietinum uncharacterized LOC101513224 (LOC101513224), mRNA GeneID:101513224	-3.02261	'not assigned.unknown'
603	CA_gi|502128693|ref|XM_004499992.1|	PREDICTED: Cicer arietinum transmembrane protein 189-like (LOC101506527), mRNA GeneID:101506527	-3.00431	'not assigned.unknown'
604	CA_gi|502102394|ref|XM_004492004.1|	PREDICTED: Cicer arietinum uncharacterized LOC101497365 (LOC101497365), mRNA GeneID:101497365	-2.99404	'not assigned.unknown'
605	CA_gi|502083743|ref|XM_004487494.1|	PREDICTED: Cicer arietinum uncharacterized LOC101494939 (LOC101494939), mRNA GeneID:101494939	-2.99404	'not assigned.unknown'
606	CA_gi|502121466|ref|XM_004497275.1|	PREDICTED: Cicer arietinum uncharacterized LOC101502650 (LOC101502650), mRNA GeneID:101502650	-2.97328	'not assigned.unknown'
607	CA_gi|502162550|ref|XM_004512482.1|	PREDICTED: Cicer arietinum protein SPT2 homolog (LOC101503359), mRNA GeneID:101503359	-2.96756	'not assigned.unknown'
608	CA_gi|502138182|ref|XM_004503259.1|	PREDICTED: Cicer arietinum uncharacterized LOC101509852 (LOC101509852), mRNA GeneID:101509852	-2.95751	'not assigned.unknown'
609	CA_gi|502130604|ref|XM_004500651.1|	PREDICTED: Cicer arietinum uncharacterized LOC101489096 (LOC101489096), mRNA GeneID:101489096	-2.94739	'not assigned.unknown'
610	CA_gi|502124588|ref|XM_004498534.1|	PREDICTED: Cicer arietinum selenoprotein H-like (LOC101489953), mRNA GeneID:101489953	-2.9295	'not assigned.unknown'
611	CA_gi|502106647|ref|XM_004492952.1|	PREDICTED: Cicer arietinum formin-like protein 20-like (LOC101505412), mRNA GeneID:101505412	-2.84203	'not assigned.unknown'
612	CA_gi|502124597|ref|XM_004498538.1|	PREDICTED: Cicer arietinum uncharacterized LOC101491243 (LOC101491243), mRNA GeneID:101491243	-2.84203	'not assigned.unknown'
613	CA_gi|502163220|ref|XM_004512708.1|	PREDICTED: Cicer arietinum chromosome transmission fidelity protein 8 homolog (LOC101498021), mRNA GeneID:101498021	-2.84203	'not assigned.unknown'
614	MT_AET03274	cdna:novel chromosome:GCA_000219495.1:8:16856499:16857568:1 gene:MTR_8g066850 transcript:AET03274 description:"Putative uncharacterized protein "	-2.84203	'not assigned.unknown'
615	CA_gi|502163144|ref|XM_004512684.1|	PREDICTED: Cicer arietinum prostaglandin E synthase 2-like (LOC101491202), mRNA GeneID:101491202	-2.80139	'not assigned.unknown'
616	CA_gi|502148181|ref|XM_004507010.1|	PREDICTED: Cicer arietinum uncharacterized LOC101509864 (LOC101509864), mRNA GeneID:101509864	-2.77694	'not assigned.unknown'
617	CA_gi|502139402|ref|XM_004503697.1|	PREDICTED: Cicer arietinum uncharacterized LOC101511357 (LOC101511357), mRNA GeneID:101511357	-2.75957	'not assigned.unknown'
618	CA_gi|502130641|ref|XM_004500663.1|	PREDICTED: Cicer arietinum RPA-interacting protein-like (LOC101492991), mRNA GeneID:101492991	-2.7425	'not assigned.unknown'
619	CA_gi|502131025|ref|XM_004500793.1|	PREDICTED: Cicer arietinum protein canopy homolog 1-like (LOC101506006), mRNA GeneID:101506006	-2.73512	'not assigned.unknown'
620	CA_gi|502102566|ref|XM_004492060.1|	PREDICTED: Cicer arietinum uncharacterized LOC101495738 (LOC101495738), mRNA GeneID:101495738	-2.7165	'not assigned.unknown'
621	CA_gi|502119886|ref|XM_004496712.1|	PREDICTED: Cicer arietinum uncharacterized LOC101504159 (LOC101504159), mRNA GeneID:101504159	-2.7165	'not assigned.unknown'
622	CA_gi|502143221|ref|XM_004505207.1|	PREDICTED: Cicer arietinum splicing factor, proline- and glutamine-rich-like (LOC101514935), mRNA GeneID:101514935	-2.7165	'not assigned.unknown'
623	CA_gi|502106962|ref|XM_004493055.1|	PREDICTED: Cicer arietinum uncharacterized LOC101491949 (LOC101491949), mRNA GeneID:101491949	-2.67211	'not assigned.unknown'
624	CA_gi|502165568|ref|XM_004513565.1|	PREDICTED: Cicer arietinum enhancer of yellow 2 transcription factor homolog (LOC101502529), mRNA GeneID:101502529	-2.64939	'not assigned.unknown'
625	CA_gi|502078951|ref|XM_004486049.1|	PREDICTED: Cicer arietinum uncharacterized LOC101512239 (LOC101512239), mRNA GeneID:101512239	-2.63558	'not assigned.unknown'
626	CA_gi|502120330|ref|XM_004496867.1|	PREDICTED: Cicer arietinum uncharacterized LOC101504693 (LOC101504693), mRNA GeneID:101504693	-2.63053	'not assigned.unknown'
627	CA_gi|502079113|ref|XM_004486102.1|	PREDICTED: Cicer arietinum transcription factor CPC-like (LOC101501623), mRNA GeneID:101501623	-2.62744	'not assigned.unknown'
628	CA_gi|502140418|ref|XM_004504153.1|	PREDICTED: Cicer arietinum uncharacterized LOC101499502 (LOC101499502), mRNA GeneID:101499502	-2.61826	'not assigned.unknown'
629	CA_gi|502129470|ref|XM_004500260.1|	PREDICTED: Cicer arietinum uncharacterized LOC101489310 (LOC101489310), mRNA GeneID:101489310	-2.61462	'not assigned.unknown'
630	CA_gi|502157416|ref|XM_004510813.1|	PREDICTED: Cicer arietinum uncharacterized LOC101510437 (LOC101510437), mRNA GeneID:101510437	-2.579	'not assigned.unknown'
631	CA_gi|502119878|ref|XM_004496709.1|	PREDICTED: Cicer arietinum uncharacterized LOC101503190 (LOC101503190), mRNA GeneID:101503190	-2.579	'not assigned.unknown'
632	CA_gi|502137500|ref|XM_004503046.1|	PREDICTED: Cicer arietinum uncharacterized LOC101493967 (LOC101493967), mRNA GeneID:101493967	-2.54658	'not assigned.unknown'
633	CA_gi|502104472|ref|XM_004492494.1|	PREDICTED: Cicer arietinum non-specific lipid-transfer protein-like (LOC101494754), mRNA GeneID:101494754	-2.52011	'not assigned.unknown'
634	CA_gi|502165771|ref|XM_004513628.1|	PREDICTED: Cicer arietinum uncharacterized LOC101502530 (LOC101502530), mRNA GeneID:101502530	-2.49411	'not assigned.unknown'
635	CA_gi|502120576|ref|XM_004496952.1|	PREDICTED: Cicer arietinum cyclin-D1-binding protein 1 homolog (LOC101501684), mRNA GeneID:101501684	-2.47946	'not assigned.unknown'
636	CA_gi|502133972|ref|XM_004501898.1|	PREDICTED: Cicer arietinum uncharacterized LOC101505790 (LOC101505790), mRNA GeneID:101505790	-2.45871	'not assigned.unknown'
637	CA_gi|502113264|ref|XM_004494537.1|	PREDICTED: Cicer arietinum uncharacterized LOC101497501 (LOC101497501), mRNA GeneID:101497501	-2.44972	'not assigned.unknown'
638	CA_gi|502119179|ref|XM_004496473.1|	PREDICTED: Cicer arietinum uncharacterized LOC101513474 (LOC101513474), mRNA GeneID:101513474	-2.44972	'not assigned.unknown'
639	CA_gi|502154598|ref|XM_004509699.1|	PREDICTED: Cicer arietinum uncharacterized LOC101489238 (LOC101489238), mRNA GeneID:101489238	-2.4447	'not assigned.unknown'
640	CA_gi|502090872|ref|XM_004489311.1|	PREDICTED: Cicer arietinum uncharacterized LOC101506908 (LOC101506908), transcript variant X1, mRNA GeneID:101506908	-2.43541	'not assigned.unknown'
641	CA_gi|502123994|ref|XM_004498283.1|	PREDICTED: Cicer arietinum uncharacterized LOC101513697 (LOC101513697), mRNA GeneID:101513697	-2.427	'not assigned.unknown'
642	CA_gi|502158434|ref|XM_004511094.1|	PREDICTED: Cicer arietinum uncharacterized LOC101512786 (LOC101512786), mRNA GeneID:101512786	-2.427	'not assigned.unknown'
643	LJ_gi|388513912|gb|BT145224.1|	Lotus japonicus clone JCVI-FLLj-3P20 unknown mRNA	-2.427	'not assigned.unknown'
644	CA_gi|502143946|ref|XM_004505468.1|	PREDICTED: Cicer arietinum uncharacterized LOC101493236 (LOC101493236), mRNA GeneID:101493236	-2.427	'not assigned.unknown'
645	CA_gi|502140666|ref|XM_004504237.1|	PREDICTED: Cicer arietinum uncharacterized LOC101497431 (LOC101497431), mRNA GeneID:101497431	-2.39457	'not assigned.unknown'
646	CA_gi|502118699|ref|XM_004496315.1|	PREDICTED: Cicer arietinum uncharacterized LOC101492860 (LOC101492860), mRNA GeneID:101492860	-2.37255	'not assigned.unknown'
647	CA_gi|502165832|ref|XM_004513647.1|	PREDICTED: Cicer arietinum uncharacterized LOC101512160 (LOC101512160), mRNA GeneID:101512160	-2.35661	'not assigned.unknown'
648	CA_gi|502116594|ref|XM_004495450.1|	PREDICTED: Cicer arietinum uncharacterized LOC101491850 (LOC101491850), mRNA GeneID:101491850	-2.34899	'not assigned.unknown'
649	CA_gi|502110509|ref|XM_004493839.1|	PREDICTED: Cicer arietinum uncharacterized LOC101498824 (LOC101498824), mRNA GeneID:101498824	-2.34556	'not assigned.unknown'
650	CA_gi|502151293|ref|XM_004508313.1|	PREDICTED: Cicer arietinum UPF0613 protein PB24D3.06c-like (LOC101497232), transcript variant X1, mRNA GeneID:101497232	-2.34453	'not assigned.unknown'
651	CA_gi|502169943|ref|XM_004514664.1|	PREDICTED: Cicer arietinum uncharacterized LOC101494450 (LOC101494450), mRNA GeneID:101494450	-2.34453	'not assigned.unknown'
652	CA_gi|502153898|ref|XM_004509443.1|	PREDICTED: Cicer arietinum uncharacterized LOC101508810 (LOC101508810), mRNA GeneID:101508810	-2.34188	'not assigned.unknown'
653	CA_gi|502092724|ref|XM_004489697.1|	PREDICTED: Cicer arietinum ruBisCO-associated protein-like (LOC101497470), mRNA GeneID:101497470	-2.32746	'not assigned.unknown'
654	CA_gi|502098860|ref|XM_004491277.1|	PREDICTED: Cicer arietinum uncharacterized LOC101508823 (LOC101508823), transcript variant X1, mRNA GeneID:101508823	-2.31597	'not assigned.unknown'
655	CA_gi|502162193|ref|XM_004512366.1|	PREDICTED: Cicer arietinum uncharacterized LOC101491104 (LOC101491104), mRNA GeneID:101491104	-2.2966	'not assigned.unknown'
656	CA_gi|502091949|ref|XM_004489619.1|	PREDICTED: Cicer arietinum protein MNN4-like (LOC101499938), mRNA GeneID:101499938	-2.28666	'not assigned.unknown'
657	CA_gi|502081323|ref|XM_004486774.1|	PREDICTED: Cicer arietinum uncharacterized LOC101510841 (LOC101510841), mRNA GeneID:101510841	-2.28261	'not assigned.unknown'
658	CA_gi|502079044|ref|XM_004486079.1|	PREDICTED: Cicer arietinum uncharacterized LOC101493769 (LOC101493769), mRNA GeneID:101493769	-2.25707	'not assigned.unknown'
659	CA_gi|502124579|ref|XM_004498530.1|	PREDICTED: Cicer arietinum uncharacterized LOC101488637 (LOC101488637), mRNA GeneID:101488637	-2.25707	'not assigned.unknown'
660	CA_gi|502083440|ref|XM_004487403.1|	PREDICTED: Cicer arietinum uncharacterized LOC101495270 (LOC101495270), mRNA GeneID:101495270	-2.25707	'not assigned.unknown'
661	CA_gi|502089903|ref|XM_004489000.1|	PREDICTED: Cicer arietinum uncharacterized LOC101505827 (LOC101505827), mRNA GeneID:101505827	-2.25707	'not assigned.unknown'
662	CA_gi|502136074|ref|XM_004502494.1|	PREDICTED: Cicer arietinum uncharacterized LOC101506979 (LOC101506979), mRNA GeneID:101506979	-2.25707	'not assigned.unknown'
663	CA_gi|502150042|ref|XM_004507705.1|	PREDICTED: Cicer arietinum uncharacterized LOC101495374 (LOC101495374), mRNA GeneID:101495374	-2.25707	'not assigned.unknown'
664	CA_gi|502138509|ref|XM_004503376.1|	PREDICTED: Cicer arietinum uncharacterized LOC101494502 (LOC101494502), mRNA GeneID:101494502	-2.214	'not assigned.unknown'
665	CA_gi|502152103|ref|XM_004508709.1|	PREDICTED: Cicer arietinum micronuclear linker histone polyprotein-like (LOC101489135), mRNA GeneID:101489135	-2.21127	'not assigned.unknown'
666	CA_gi|502107715|ref|XM_004493297.1|	PREDICTED: Cicer arietinum dentin sialophosphoprotein-like (LOC101515635), mRNA GeneID:101515635	-2.2046	'not assigned.unknown'
667	CA_gi|502111956|ref|XM_004494152.1|	PREDICTED: Cicer arietinum alpha/beta hydrolase domain-containing protein 11-like (LOC101490465), mRNA GeneID:101490465	-2.2046	'not assigned.unknown'
668	CA_gi|502122184|ref|XM_004497564.1|	PREDICTED: Cicer arietinum uncharacterized LOC101493834 (LOC101493834), mRNA GeneID:101493834	-2.2046	'not assigned.unknown'
669	CA_gi|502149344|ref|XM_004507433.1|	PREDICTED: Cicer arietinum uncharacterized LOC101492016 (LOC101492016), mRNA GeneID:101492016	-2.20193	'not assigned.unknown'
670	CA_gi|502103121|ref|XM_004492150.1|	PREDICTED: Cicer arietinum EPIDERMAL PATTERNING FACTOR-like protein 9-like (LOC101508733), mRNA GeneID:101508733	-2.19567	'not assigned.unknown'
671	CA_gi|502151356|ref|XM_004508344.1|	PREDICTED: Cicer arietinum uncharacterized LOC101506790 (LOC101506790), mRNA GeneID:101506790	-2.18307	'not assigned.unknown'
672	CA_gi|502173593|ref|XM_004515309.1|	PREDICTED: Cicer arietinum uncharacterized LOC101493080 (LOC101493080), mRNA GeneID:101493080	-2.18307	'not assigned.unknown'
673	CA_gi|502094781|ref|XM_004490239.1|	PREDICTED: Cicer arietinum uncharacterized LOC101498337 (LOC101498337), mRNA GeneID:101498337	-2.17461	'not assigned.unknown'
674	CA_gi|502138041|ref|XM_004503210.1|	PREDICTED: Cicer arietinum protection of telomeres protein 1b-like (LOC101494500), mRNA GeneID:101494500	-2.1446	'not assigned.unknown'
675	CA_gi|502092943|ref|XM_004489779.1|	PREDICTED: Cicer arietinum uncharacterized LOC101498003 (LOC101498003), mRNA GeneID:101498003	-2.13843	'not assigned.unknown'
676	CA_gi|502128758|ref|XM_004500013.1|	PREDICTED: Cicer arietinum uncharacterized LOC101512734 (LOC101512734), mRNA GeneID:101512734	-2.13154	'not assigned.unknown'
677	CA_gi|502078705|ref|XM_004485973.1|	PREDICTED: Cicer arietinum uncharacterized LOC101488455 (LOC101488455), mRNA GeneID:101488455	-2.11268	'not assigned.unknown'
678	CA_gi|502144706|ref|XM_004505666.1|	PREDICTED: Cicer arietinum uncharacterized LOC101503230 (LOC101503230), mRNA GeneID:101503230	-2.10507	'not assigned.unknown'
679	CA_gi|502095739|ref|XM_004490469.1|	PREDICTED: Cicer arietinum zinc finger with UFM1-specific peptidase domain protein-like (LOC101506150), mRNA GeneID:101506150	-2.09357	'not assigned.unknown'
680	CA_gi|502119799|ref|XM_004496686.1|	PREDICTED: Cicer arietinum vacuole membrane protein 1-like (LOC101495652), mRNA GeneID:101495652	-2.09357	'not assigned.unknown'
681	CA_gi|502092760|ref|XM_004489711.1|	PREDICTED: Cicer arietinum glycine-rich cell wall structural protein 1.0-like (LOC101502810), mRNA GeneID:101502810	-2.08715	'not assigned.unknown'
682	CA_gi|502131991|ref|XM_004501129.1|	PREDICTED: Cicer arietinum coiled-coil domain-containing protein 25-like (LOC101506866), mRNA GeneID:101506866	-2.08715	'not assigned.unknown'
683	CA_gi|502130324|ref|XM_004500556.1|	PREDICTED: Cicer arietinum transport and Golgi organization 2 homolog (LOC101513608), mRNA GeneID:101513608	-2.08304	'not assigned.unknown'
684	CA_gi|502080799|ref|XM_004486625.1|	PREDICTED: Cicer arietinum uncharacterized LOC101489985 (LOC101489985), transcript variant X2, mRNA GeneID:101489985	-2.06443	'not assigned.unknown'
685	CA_gi|502141224|ref|XM_004504434.1|	PREDICTED: Cicer arietinum uncharacterized LOC101506985 (LOC101506985), partial mRNA GeneID:101506985	-2.04557	'not assigned.unknown'
686	CA_gi|502092773|ref|XM_004489716.1|	PREDICTED: Cicer arietinum uncharacterized LOC101504323 (LOC101504323), mRNA GeneID:101504323	-2.00431	'not assigned.unknown'
687	CA_gi|502112945|ref|XM_004494437.1|	PREDICTED: Cicer arietinum uncharacterized LOC101494767 (LOC101494767), mRNA GeneID:101494767	-1.99404	'not assigned.unknown'
688	CA_gi|502161265|ref|XM_004512043.1|	PREDICTED: Cicer arietinum transmembrane and coiled-coil domain-containing protein 4-like (LOC101492151), transcript variant X1, mRNA GeneID:101492151	-1.99404	'not assigned.unknown'
689	GM_gi|356510771|ref|XM_003524060.1|	PREDICTED: Glycine max uncharacterized protein LOC100785991 (LOC100785991), mRNA	-1.99404	'not assigned.unknown'
690	CA_gi|502148062|ref|XM_004506966.1|	PREDICTED: Cicer arietinum uncharacterized LOC101495584 (LOC101495584), mRNA GeneID:101495584	-1.97954	'not assigned.unknown'
691	CA_gi|502151419|ref|XM_004508375.1|	PREDICTED: Cicer arietinum nucleolin-like (LOC101488907), mRNA GeneID:101488907	-1.97589	'not assigned.unknown'
692	CA_gi|502121260|ref|XM_004497187.1|	PREDICTED: Cicer arietinum F-box/LRR-repeat protein 4-like (LOC101491557), mRNA GeneID:101491557	-1.97328	'not assigned.unknown'
693	CA_gi|502137491|ref|XM_004503043.1|	PREDICTED: Cicer arietinum uncharacterized LOC101493000 (LOC101493000), mRNA GeneID:101493000	-1.97328	'not assigned.unknown'
694	CA_gi|502112160|ref|XM_004494198.1|	PREDICTED: Cicer arietinum trafficking protein particle complex subunit 8-like (LOC101504782), mRNA GeneID:101504782	-1.96979	'not assigned.unknown'
695	CA_gi|502150016|ref|XM_004507692.1|	PREDICTED: Cicer arietinum uncharacterized LOC101491389 (LOC101491389), mRNA GeneID:101491389	-1.96489	'not assigned.unknown'
696	CA_gi|502099018|ref|XM_004491312.1|	PREDICTED: Cicer arietinum transmembrane protein 14C-like (LOC101492823), mRNA GeneID:101492823	-1.95222	'not assigned.unknown'
697	CA_gi|502132157|ref|XM_004501188.1|	PREDICTED: Cicer arietinum uncharacterized LOC101497424 (LOC101497424), transcript variant X1, mRNA GeneID:101497424	-1.94513	'not assigned.unknown'
698	CA_gi|502077609|ref|XM_004485644.1|	PREDICTED: Cicer arietinum uncharacterized LOC101497320 (LOC101497320), mRNA GeneID:101497320	-1.92004	'not assigned.unknown'
699	CA_gi|502104469|ref|XM_004492493.1|	PREDICTED: Cicer arietinum uncharacterized LOC101494440 (LOC101494440), mRNA GeneID:101494440	-1.92004	'not assigned.unknown'
700	CA_gi|502134422|ref|XM_004502058.1|	PREDICTED: Cicer arietinum uncharacterized LOC101499799 (LOC101499799), mRNA GeneID:101499799	-1.92004	'not assigned.unknown'
701	CA_gi|502141639|ref|XM_004504517.1|	PREDICTED: Cicer arietinum trichohyalin-like (LOC101510613), mRNA GeneID:101510613	-1.92004	'not assigned.unknown'
702	CA_gi|502087688|ref|XM_004488554.1|	PREDICTED: Cicer arietinum protein GAMETE EXPRESSED 1-like (LOC101502394), mRNA GeneID:101502394	-1.91418	'not assigned.unknown'
703	CA_gi|502156417|ref|XM_004510407.1|	PREDICTED: Cicer arietinum pollen-specific leucine-rich repeat extensin-like protein 3-like (LOC101506805), mRNA GeneID:101506805	-1.90093	'not assigned.unknown'
704	CA_gi|502150461|ref|XM_004507908.1|	PREDICTED: Cicer arietinum putative nuclease HARBI1-like (LOC101501102), mRNA GeneID:101501102	-1.89292	'not assigned.unknown'
705	CA_gi|502122090|ref|XM_004497517.1|	PREDICTED: Cicer arietinum dnaJ homolog subfamily C member 28-like (LOC101500104), mRNA GeneID:101500104	-1.8851	'not assigned.unknown'
706	CA_gi|502151367|ref|XM_004508349.1|	PREDICTED: Cicer arietinum uncharacterized LOC101508703 (LOC101508703), mRNA GeneID:101508703	-1.87856	'not assigned.unknown'
707	CA_gi|502090290|ref|XM_004489124.1|	PREDICTED: Cicer arietinum uncharacterized LOC101498222 (LOC101498222), mRNA GeneID:101498222	-1.86851	'not assigned.unknown'
708	CA_gi|502084243|ref|XM_004487594.1|	PREDICTED: Cicer arietinum uncharacterized LOC101498106 (LOC101498106), mRNA GeneID:101498106	-1.84203	'not assigned.unknown'
709	CA_gi|502105034|ref|XM_004492650.1|	PREDICTED: Cicer arietinum uncharacterized LOC101496729 (LOC101496729), mRNA GeneID:101496729	-1.84203	'not assigned.unknown'
710	CA_gi|502133630|ref|XM_004501779.1|	PREDICTED: Cicer arietinum probable Ufm1-specific protease-like (LOC101498289), mRNA GeneID:101498289	-1.84203	'not assigned.unknown'
711	CA_gi|502091941|ref|XM_004489617.1|	PREDICTED: Cicer arietinum uncharacterized LOC101499318 (LOC101499318), mRNA GeneID:101499318	-1.81779	'not assigned.unknown'
712	CA_gi|502102415|ref|XM_004492011.1|	PREDICTED: Cicer arietinum BAG family molecular chaperone regulator 6-like (LOC101499652), mRNA GeneID:101499652	-1.80961	'not assigned.unknown'
713	CA_gi|502152065|ref|XM_004508690.1|	PREDICTED: Cicer arietinum activating signal cointegrator 1-like (LOC101511068), mRNA GeneID:101511068	-1.80727	'not assigned.unknown'
714	CA_gi|502168633|ref|XM_004514376.1|	PREDICTED: Cicer arietinum uncharacterized LOC101499968 (LOC101499968), mRNA GeneID:101499968	-1.80456	'not assigned.unknown'
715	CA_gi|502178278|ref|XM_004516157.1|	PREDICTED: Cicer arietinum uncharacterized LOC101494894 (LOC101494894), mRNA GeneID:101494894	-1.78759	'not assigned.unknown'
716	CA_gi|502150253|ref|XM_004507807.1|	PREDICTED: Cicer arietinum protein VERNALIZATION INSENSITIVE 3-like (LOC101498781), mRNA GeneID:101498781	-1.7793	'not assigned.unknown'
717	CA_gi|502151004|ref|XM_004508174.1|	PREDICTED: Cicer arietinum uncharacterized LOC101502594 (LOC101502594), partial mRNA GeneID:101502594	-1.77733	'not assigned.unknown'
718	CA_gi|502133679|ref|XM_004501796.1|	PREDICTED: Cicer arietinum rhodanese-like domain-containing protein 11, chloroplastic-like (LOC101503748), transcript variant X1, mRNA GeneID:101503748	-1.77365	'not assigned.unknown'
719	CA_gi|502090187|ref|XM_004489092.1|	PREDICTED: Cicer arietinum uncharacterized LOC101513851 (LOC101513851), mRNA GeneID:101513851	-1.7425	'not assigned.unknown'
720	CA_gi|502091860|ref|XM_004489597.1|	PREDICTED: Cicer arietinum uncharacterized LOC101492602 (LOC101492602), mRNA GeneID:101492602	-1.73351	'not assigned.unknown'
721	CA_gi|502130344|ref|XM_004500563.1|	PREDICTED: Cicer arietinum uncharacterized LOC101488321 (LOC101488321), mRNA GeneID:101488321	-1.70773	'not assigned.unknown'
722	CA_gi|502112107|ref|XM_004494184.1|	PREDICTED: Cicer arietinum uncharacterized LOC101500088 (LOC101500088), mRNA GeneID:101500088	-1.70375	'not assigned.unknown'
723	CA_gi|502121704|ref|XM_004497359.1|	PREDICTED: Cicer arietinum protein CMSS1-like (LOC101502342), mRNA GeneID:101502342	-1.69764	'not assigned.unknown'
724	CA_gi|502083349|ref|XM_004487375.1|	PREDICTED: Cicer arietinum uncharacterized LOC101514393 (LOC101514393), mRNA GeneID:101514393	-1.69003	'not assigned.unknown'
725	CA_gi|502086596|ref|XM_004488210.1|	PREDICTED: Cicer arietinum vacuolar protein sorting-associated protein 54-like (LOC101504313), mRNA GeneID:101504313	-1.69003	'not assigned.unknown'
726	CA_gi|502137239|ref|XM_004502961.1|	PREDICTED: Cicer arietinum protein DYAD-like (LOC101511897), mRNA GeneID:101511897	-1.6793	'not assigned.unknown'
727	CA_gi|502173880|ref|XM_004515339.1|	PREDICTED: Cicer arietinum S-norcoclaurine synthase-like (LOC101508211), mRNA GeneID:101508211	-1.6793	'not assigned.unknown'
728	CA_gi|502161992|ref|XM_004512296.1|	PREDICTED: Cicer arietinum uncharacterized LOC101498814 (LOC101498814), transcript variant X1, mRNA GeneID:101498814	-1.67453	'not assigned.unknown'
729	CA_gi|502093478|ref|XM_004489899.1|	PREDICTED: Cicer arietinum uncharacterized LOC101515172 (LOC101515172), mRNA GeneID:101515172	-1.67211	'not assigned.unknown'
730	GM_gi|356574257|ref|XM_003555219.1|	PREDICTED: Glycine max uncharacterized protein LOC100800265 (LOC100800265), mRNA	-1.67211	'not assigned.unknown'
731	CA_gi|502127863|ref|XM_004499803.1|	PREDICTED: Cicer arietinum uncharacterized LOC101500340 (LOC101500340), mRNA GeneID:101500340	-1.64523	'not assigned.unknown'
732	CA_gi|502131659|ref|XM_004501001.1|	PREDICTED: Cicer arietinum protein odr-4 homolog (LOC101489313), mRNA GeneID:101489313	-1.64409	'not assigned.unknown'
733	CA_gi|502146171|ref|XM_004506278.1|	PREDICTED: Cicer arietinum putative mediator of RNA polymerase II transcription subunit 26-like (LOC101496683), mRNA GeneID:101496683	-1.63558	'not assigned.unknown'
734	CA_gi|502156641|ref|XM_004510519.1|	PREDICTED: Cicer arietinum uncharacterized LOC101490868 (LOC101490868), mRNA GeneID:101490868	-1.63558	'not assigned.unknown'
735	CA_gi|502165255|ref|XM_004513437.1|	PREDICTED: Cicer arietinum RING-H2 finger protein ATL52-like (LOC101498144), mRNA GeneID:101498144	-1.63558	'not assigned.unknown'
736	CA_gi|502085855|ref|XM_004487972.1|	PREDICTED: Cicer arietinum transmembrane protein 230-like (LOC101497659), mRNA GeneID:101497659	-1.63211	'not assigned.unknown'
737	CA_gi|502156283|ref|XM_004510340.1|	PREDICTED: Cicer arietinum uncharacterized LOC101514525 (LOC101514525), mRNA GeneID:101514525	-1.62631	'not assigned.unknown'
738	CA_gi|502164814|ref|XM_004513220.1|	PREDICTED: Cicer arietinum uncharacterized LOC101496396 (LOC101496396), mRNA GeneID:101496396	-1.6248	'not assigned.unknown'
739	CA_gi|502136831|ref|XM_004502796.1|	PREDICTED: Cicer arietinum phosphoglucan phosphatase LSF2, chloroplastic-like (LOC101515574), mRNA GeneID:101515574	-1.62339	'not assigned.unknown'
740	CA_gi|502106959|ref|XM_004493054.1|	PREDICTED: Cicer arietinum uncharacterized LOC101491643 (LOC101491643), mRNA GeneID:101491643	-1.61462	'not assigned.unknown'
741	CA_gi|502163933|ref|XM_004512941.1|	PREDICTED: Cicer arietinum uncharacterized LOC101498143 (LOC101498143), mRNA GeneID:101498143	-1.60221	'not assigned.unknown'
742	CA_gi|502156251|ref|XM_004510325.1|	PREDICTED: Cicer arietinum uncharacterized LOC101510108 (LOC101510108), mRNA GeneID:101510108	-1.60103	'not assigned.unknown'
743	CA_gi|502147317|ref|XM_004506680.1|	PREDICTED: Cicer arietinum uncharacterized LOC101502585 (LOC101502585), mRNA GeneID:101502585	-1.59587	'not assigned.unknown'
744	CA_gi|502120277|ref|XM_004496852.1|	PREDICTED: Cicer arietinum uncharacterized LOC101500430 (LOC101500430), mRNA GeneID:101500430	-1.59411	'not assigned.unknown'
745	CA_gi|502158951|ref|XM_004511285.1|	PREDICTED: Cicer arietinum uncharacterized LOC101504563 (LOC101504563), mRNA GeneID:101504563	-1.5905	'not assigned.unknown'
746	CA_gi|502124401|ref|XM_004498456.1|	PREDICTED: Cicer arietinum uncharacterized LOC101490815 (LOC101490815), mRNA GeneID:101490815	-1.579	'not assigned.unknown'
747	CA_gi|502084331|ref|XM_004487611.1|	PREDICTED: Cicer arietinum uncharacterized LOC101503245 (LOC101503245), transcript variant X1, mRNA GeneID:101503245	-1.579	'not assigned.unknown'
748	CA_gi|502126779|ref|XM_004499377.1|	PREDICTED: Cicer arietinum protein MNN4-like (LOC101495665), mRNA GeneID:101495665	-1.56966	'not assigned.unknown'
749	CA_gi|502133652|ref|XM_004501786.1|	PREDICTED: Cicer arietinum abhydrolase domain-containing protein FAM108C1-like (LOC101500763), mRNA GeneID:101500763	-1.56966	'not assigned.unknown'
750	CA_gi|502136614|ref|XM_004502697.1|	PREDICTED: Cicer arietinum uncharacterized LOC101512423 (LOC101512423), mRNA GeneID:101512423	-1.56741	'not assigned.unknown'
751	MT_AES95858	cdna:novel chromosome:GCA_000219495.1:5:12492943:12494311:-1 gene:MTR_5g030310 transcript:AES95858 description:"Putative uncharacterized protein "	-1.56725	'not assigned.unknown'
752	CA_gi|502138829|ref|XM_004503488.1|	PREDICTED: Cicer arietinum uncharacterized LOC101502258 (LOC101502258), mRNA GeneID:101502258	-1.56193	'not assigned.unknown'
753	CA_gi|502112403|ref|XM_004494263.1|	PREDICTED: Cicer arietinum uncharacterized LOC101496624 (LOC101496624), mRNA GeneID:101496624	-1.55963	'not assigned.unknown'
754	CA_gi|502152479|ref|XM_004508887.1|	PREDICTED: Cicer arietinum deSI-like protein At4g17486-like (LOC101493359), mRNA GeneID:101493359	-1.55663	'not assigned.unknown'
755	CA_gi|502161090|ref|XM_004511964.1|	PREDICTED: Cicer arietinum uncharacterized LOC101494863 (LOC101494863), mRNA GeneID:101494863	-1.54532	'not assigned.unknown'
756	CA_gi|502138333|ref|XM_004503309.1|	PREDICTED: Cicer arietinum uncharacterized LOC101497967 (LOC101497967), mRNA GeneID:101497967	-1.53537	'not assigned.unknown'
757	CA_gi|502147765|ref|XM_004506849.1|	PREDICTED: Cicer arietinum uncharacterized LOC101506342 (LOC101506342), mRNA GeneID:101506342	-1.53169	'not assigned.unknown'
758	CA_gi|502082541|ref|XM_004487141.1|	PREDICTED: Cicer arietinum homeobox protein 2-like (LOC101514183), mRNA GeneID:101514183	-1.53009	'not assigned.unknown'
759	CA_gi|502139153|ref|XM_004503607.1|	PREDICTED: Cicer arietinum protein LURP-one-related 17-like (LOC101511779), mRNA GeneID:101511779	-1.52716	'not assigned.unknown'
760	CA_gi|502106889|ref|XM_004493032.1|	PREDICTED: Cicer arietinum uncharacterized LOC101512385 (LOC101512385), mRNA GeneID:101512385	-1.52455	'not assigned.unknown'
761	CA_gi|502153638|ref|XM_004509356.1|	PREDICTED: Cicer arietinum IST1-like protein-like (LOC101509454), mRNA GeneID:101509454	-1.52335	'not assigned.unknown'
762	CA_gi|502150273|ref|XM_004507817.1|	PREDICTED: Cicer arietinum uncharacterized LOC101501731 (LOC101501731), mRNA GeneID:101501731	-1.51731	'not assigned.unknown'
763	CA_gi|502151689|ref|XM_004508508.1|	PREDICTED: Cicer arietinum uncharacterized LOC101503442 (LOC101503442), mRNA GeneID:101503442	-1.51083	'not assigned.unknown'
764	CA_gi|502142566|ref|XM_004504964.1|	PREDICTED: Cicer arietinum uncharacterized LOC101495802 (LOC101495802), mRNA GeneID:101495802	-1.5061	'not assigned.unknown'
765	CA_gi|502120411|ref|XM_004496896.1|	PREDICTED: Cicer arietinum probable carbohydrate esterase At4g34215-like (LOC101512825), mRNA GeneID:101512825	-1.50218	'not assigned.unknown'
[truncated: 883 more rows]

## Sheet: Table S2
Table S2. Significantly up-regulated (a) and down-regulated (b) genes in DVI compared to DVC (DE_DVC_DVI)
(a) Significantly up-regulated genes in DVI compared to DVC
Sr No	Gene ID	Annotation	LFC	Pathway
1	CA_gi|502155816|ref|XM_004510145.1|	PREDICTED: Cicer arietinum 3-hydroxyisobutyryl-CoA hydrolase 1-like (LOC101503131), mRNA GeneID:101503131	1.74898	'amino acid metabolism.degradation.aromatic aa.tryptophan'
2	CA_gi|502135171|ref|XM_004502187.1|	PREDICTED: Cicer arietinum adenosylhomocysteinase-like (LOC101492222), mRNA GeneID:101492222	1.21207	'amino acid metabolism.degradation.aspartate family.methionine'
3	CA_gi|502134278|ref|XM_004502004.1|	PREDICTED: Cicer arietinum methionine gamma-lyase-like (LOC101510719), mRNA GeneID:101510719	3.12851	'amino acid metabolism.degradation.aspartate family.methionine.methionine gamma-lyase'
4	CC_gi|297397856|gb|EZ630437.1|	TSA: Cajanus cajan cultivar UPAS 120 contig12720.UPAS mRNA sequence	3.56524	'amino acid metabolism.degradation.branched chain group.shared'
5	CA_gi|502146606|ref|XM_004506470.1|	PREDICTED: Cicer arietinum arginase-like (LOC101497220), mRNA GeneID:101497220	1.38319	'amino acid metabolism.degradation.glutamate family.arginine'
6	CA_gi|502161480|ref|XM_004512123.1|	PREDICTED: Cicer arietinum prolyl 4-hydroxylase subunit alpha-1-like (LOC101488382), transcript variant X2, mRNA GeneID:101488382	1.15228	'amino acid metabolism.degradation.glutamate family.proline'
7	CA_gi|502102403|ref|XM_004492007.1|	PREDICTED: Cicer arietinum uncharacterized LOC101498352 (LOC101498352), mRNA GeneID:101498352	1.47643	'amino acid metabolism.misc'
8	CA_gi|502077247|ref|XM_004485537.1|	PREDICTED: Cicer arietinum phospho-2-dehydro-3-deoxyheptonate aldolase 2, chloroplastic-like (LOC101490513), mRNA GeneID:101490513	1.61463	'amino acid metabolism.synthesis.aromatic aa.chorismate.3-deoxy-D-arabino-heptulosonate 7-phosphate synthase'
9	CA_gi|502145245|ref|XM_004505891.1|	PREDICTED: Cicer arietinum arogenate dehydratase/prephenate dehydratase 2, chloroplastic-like (LOC101499187), mRNA GeneID:101499187	1.29002	'amino acid metabolism.synthesis.aromatic aa.phenylalanine.arogenate dehydratase / prephenate dehydratase'
10	CA_gi|502086383|ref|XM_004488144.1|	PREDICTED: Cicer arietinum S-adenosylmethionine synthase-like (LOC101504210), mRNA GeneID:101504210	9.38518	'amino acid metabolism.synthesis.aspartate family.methionine'
11	CA_gi|502130341|ref|XM_004500562.1|	PREDICTED: Cicer arietinum uncharacterized LOC101515568 (LOC101515568), mRNA GeneID:101515568	1.19355	'amino acid metabolism.synthesis.aspartate family.methionine.homocysteine S-methyltransferase'
12	CA_gi|502080645|ref|XM_004486574.1|	PREDICTED: Cicer arietinum 3-isopropylmalate dehydrogenase, chloroplastic-like (LOC101502483), mRNA GeneID:101502483	5.93898	'amino acid metabolism.synthesis.branched chain group.leucine specific.3-isopropylmalate dehydrogenase'
13	CA_gi|502140077|ref|XM_004503990.1|	PREDICTED: Cicer arietinum bifunctional aspartate aminotransferase and glutamate/aspartate-prephenate aminotransferase-like (LOC101498423), mRNA GeneID:101498423	1.24481	'amino acid metabolism.synthesis.central amino acid metabolism.aspartate.aspartate aminotransferase'
14	CA_gi|502114662|ref|XM_004494956.1|	PREDICTED: Cicer arietinum arginine biosynthesis bifunctional protein ArgJ, chloroplastic-like (LOC101501894), mRNA GeneID:101501894	1.90081	'amino acid metabolism.synthesis.glutamate family.arginine.acetylglutamate kinase'
15	LJ_gi|292788059|dbj|AK339019.1|	Lotus japonicus cDNA, clone: LjFL3-034-CA11, HTC	1.54548	'amino acid metabolism.synthesis.glutamate family.arginine.arginosuccinate synthase'
16	CA_gi|502123573|ref|XM_004498115.1|	PREDICTED: Cicer arietinum probable N-acetyl-gamma-glutamyl-phosphate reductase, chloroplastic-like (LOC101514584), mRNA GeneID:101514584	3.56524	'amino acid metabolism.synthesis.glutamate family.arginine.N-Acetylglutamate-5-P reductase'
17	CC_gi|297407002|gb|EZ639583.1|	TSA: Cajanus cajan cultivar UPAS 120 contig21866.UPAS mRNA sequence	3.94209	'amino acid metabolism.synthesis.histidine.ATP phosphoribosyl transferase'
18	CA_gi|502086944|ref|XM_004488320.1|	PREDICTED: Cicer arietinum 2-aminoethanethiol dioxygenase-like (LOC101489785), mRNA GeneID:101489785	2.36952	'amino acid metabolism.synthesis.serine-glycine-cysteine group.cysteine'
19	CA_gi|502161680|ref|XM_004512190.1|	PREDICTED: Cicer arietinum serine acetyltransferase 4-like (LOC101491313), mRNA GeneID:101491313	1.27823	'amino acid metabolism.synthesis.serine-glycine-cysteine group.cysteine.SAT'
20	CA_gi|502099519|ref|XM_004491442.1|	PREDICTED: Cicer arietinum serine acetyltransferase 3, mitochondrial-like (LOC101509047), mRNA GeneID:101509047	1.72797	'amino acid metabolism.synthesis.serine-glycine-cysteine group.cysteine.SAT'
21	CA_gi|502132119|ref|XM_004501176.1|	PREDICTED: Cicer arietinum probable sarcosine oxidase-like (LOC101493753), mRNA GeneID:101493753	1.53257	'amino acid metabolism.synthesis.serine-glycine-cysteine group.glycine.sarcosine oxidase'
22	CA_gi|502127847|ref|XM_004499798.1|	PREDICTED: Cicer arietinum phosphoserine phosphatase, chloroplastic-like (LOC101498281), mRNA GeneID:101498281	1.68288	'amino acid metabolism.synthesis.serine-glycine-cysteine group.serine.phosphoserine phosphatase'
23	CA_gi|502159010|ref|XM_004511306.1|	PREDICTED: Cicer arietinum lactoylglutathione lyase-like (LOC101511728), mRNA GeneID:101511728	4.3415	'Biodegradation of Xenobiotics.lactoylglutathione lyase'
24	CA_gi|502123240|ref|XM_004497987.1|	PREDICTED: Cicer arietinum S-formylglutathione hydrolase-like (LOC101495124), mRNA GeneID:101495124	1.1421	'C1-metabolism'
25	CA_gi|502130862|ref|XM_004500738.1|	PREDICTED: Cicer arietinum bifunctional dihydrofolate reductase-thymidylate synthase-like (LOC101489312), mRNA GeneID:101489312	1.34464	'C1-metabolism'
26	CA_gi|502171128|ref|XM_004514936.1|	PREDICTED: Cicer arietinum methylenetetrahydrofolate reductase 2-like (LOC101515209), mRNA GeneID:101515209	8.07634	'C1-metabolism.methylenetetrahydrofolate reductase'
27	CA_gi|502146806|ref|XM_004506559.1|	PREDICTED: Cicer arietinum transcription factor SPT20 homolog (LOC101505364), mRNA GeneID:101505364	1.20588	'cell wall.cell wall proteins.HRGP'
28	CA_gi|502145678|ref|XM_004506073.1|	PREDICTED: Cicer arietinum glucomannan 4-beta-mannosyltransferase 2-like (LOC101502778), mRNA GeneID:101502778	1.25975	'cell wall.cellulose synthesis'
29	CA_gi|502085608|ref|XM_004487900.1|	PREDICTED: Cicer arietinum cellulose synthase A catalytic subunit 4 [UDP-forming]-like (LOC101500380), mRNA GeneID:101500380	1.55985	'cell wall.cellulose synthesis'
30	CA_gi|502087123|ref|XM_004488378.1|	PREDICTED: Cicer arietinum protein COBRA-like (LOC101513099), mRNA GeneID:101513099	1.1952	'cell wall.cellulose synthesis.COBRA'
31	CA_gi|502134208|ref|XM_004501981.1|	PREDICTED: Cicer arietinum endoglucanase 11-like (LOC101503532), mRNA GeneID:101503532	2.81203	'cell wall.degradation.cellulases and beta -1,4-glucanases'
32	CA_gi|502085886|ref|XM_004487982.1|	PREDICTED: Cicer arietinum beta-galactosidase-like (LOC101500381), mRNA GeneID:101500381	1.0258	'cell wall.degradation.mannan-xylose-arabinose-fucose'
33	CA_gi|502119525|ref|XM_004496592.1|	PREDICTED: Cicer arietinum alpha-L-fucosidase 1-like (LOC101494780), mRNA GeneID:101494780	1.93711	'cell wall.degradation.mannan-xylose-arabinose-fucose'
34	CC_gi|297395320|gb|EZ627901.1|	TSA: Cajanus cajan cultivar UPAS 120 contig10184.UPAS mRNA sequence	3.10648	'cell wall.degradation.mannan-xylose-arabinose-fucose'
35	CA_gi|502085864|ref|XM_004487975.1|	PREDICTED: Cicer arietinum probable xyloglucan endotransglucosylase/hydrolase protein 23-like (LOC101498658), mRNA GeneID:101498658	7.8838	'cell wall.degradation.mannan-xylose-arabinose-fucose'
36	CA_gi|502109008|ref|XM_004493488.1|	PREDICTED: Cicer arietinum exo-poly-alpha-D-galacturonosidase-like (LOC101495421), mRNA GeneID:101495421	1.017	'cell wall.degradation.pectate lyases and polygalacturonases'
37	CA_gi|502174835|ref|XM_004515553.1|	PREDICTED: Cicer arietinum probable pectate lyase 8-like (LOC101496853), mRNA GeneID:101496853	1.29501	'cell wall.degradation.pectate lyases and polygalacturonases'
38	CA_gi|502086075|ref|XM_004488044.1|	PREDICTED: Cicer arietinum probable polygalacturonase-like (LOC101494726), mRNA GeneID:101494726	2.0499	'cell wall.degradation.pectate lyases and polygalacturonases'
39	CA_gi|502133927|ref|XM_004501882.1|	PREDICTED: Cicer arietinum probable polygalacturonase non-catalytic subunit JP650-like (LOC101501190), mRNA GeneID:101501190	2.65093	'cell wall.degradation.pectate lyases and polygalacturonases'
40	CA_gi|502176656|ref|XM_004515856.1|	PREDICTED: Cicer arietinum probable pectate lyase 12-like (LOC101493084), mRNA GeneID:101493084	2.66154	'cell wall.degradation.pectate lyases and polygalacturonases'
41	CA_gi|502105319|ref|XM_004492721.1|	PREDICTED: Cicer arietinum probable polygalacturonase-like (LOC101490024), mRNA GeneID:101490024	4.26402	'cell wall.degradation.pectate lyases and polygalacturonases'
42	CA_gi|502154755|ref|XM_004509764.1|	PREDICTED: Cicer arietinum probable polygalacturonase non-catalytic subunit JP650-like (LOC101489140), mRNA GeneID:101489140	5.8556	'cell wall.degradation.pectate lyases and polygalacturonases'
43	CA_gi|502124092|ref|XM_004498325.1|	PREDICTED: Cicer arietinum putative UDP-glucuronate:xylan alpha-glucuronosyltransferase 3-like (LOC101499585), mRNA GeneID:101499585	1.50732	'cell wall.hemicellulose synthesis.glucuronoxylan'
44	CA_gi|502152814|ref|XM_004509050.1|	PREDICTED: Cicer arietinum probable beta-1,4-xylosyltransferase IRX14-like (LOC101492806), mRNA GeneID:101492806	2.36024	'cell wall.hemicellulose synthesis.glucuronoxylan'
45	CA_gi|502168725|ref|XM_004514396.1|	PREDICTED: Cicer arietinum expansin-B3-like (LOC101507266), mRNA GeneID:101507266	1.84385	'cell wall.modification'
46	CA_gi|502137465|ref|XM_004503035.1|	PREDICTED: Cicer arietinum expansin-A13-like (LOC101490405), mRNA GeneID:101490405	3.8567	'cell wall.modification'
47	CA_gi|502150668|ref|XM_004508009.1|	PREDICTED: Cicer arietinum protein notum homolog (LOC101504540), mRNA GeneID:101504540	1.30466	'cell wall.pectin*esterases.acetyl esterase'
48	MT_AES82343	cdna:novel chromosome:GCA_000219495.1:7:35676437:35679601:1 gene:MTR_7g111280 transcript:AES82343 description:"Notum-like protein\x3b Pectinacetylesterase "	1.89147	'cell wall.pectin*esterases.acetyl esterase'
49	CA_gi|502119256|ref|XM_004496499.1|	PREDICTED: Cicer arietinum protein notum homolog (LOC101494057), mRNA GeneID:101494057	4.89147	'cell wall.pectin*esterases.acetyl esterase'
50	CA_gi|502112619|ref|XM_004494332.1|	PREDICTED: Cicer arietinum probable pectinesterase/pectinesterase inhibitor 40-like (LOC101490578), mRNA GeneID:101490578	1.03209	'cell wall.pectin*esterases.PME'
51	CA_gi|502131161|ref|XM_004500839.1|	PREDICTED: Cicer arietinum L-ascorbate oxidase homolog (LOC101492328), mRNA GeneID:101492328	1.34464	'cell wall.pectin*esterases.PME'
52	CA_gi|502126766|ref|XM_004499372.1|	PREDICTED: Cicer arietinum pectinesterase 3-like (LOC101494170), mRNA GeneID:101494170	1.75371	'cell wall.pectin*esterases.PME'
53	CA_gi|502146630|ref|XM_004506481.1|	PREDICTED: Cicer arietinum UDP-glucuronate 4-epimerase 3-like (LOC101500778), mRNA GeneID:101500778	4.08411	'cell wall.precursor synthesis.GAE'
54	CA_gi|502104375|ref|XM_004492463.1|	PREDICTED: Cicer arietinum putative GDP-L-fucose synthase 2-like (LOC101511844), mRNA GeneID:101511844	1.34478	'cell wall.precursor synthesis.GER'
55	CC_gi|297445576|gb|EZ670566.1|	TSA: Cajanus cajan cultivar Asha contig22702.Asha mRNA sequence	1.96404	'cell wall.precursor synthesis.RHM'
56	CA_gi|502139600|ref|XM_004503773.1|	PREDICTED: Cicer arietinum UDP-glucose 4-epimerase GEPI48-like (LOC101508472), partial mRNA GeneID:101508472	1.90611	'cell wall.precursor synthesis.UGE'
57	CA_gi|502133002|ref|XM_004501557.1|	PREDICTED: Cicer arietinum cyclin-D2-1-like (LOC101502667), mRNA GeneID:101502667	1.3509	'cell.cycle'
58	CA_gi|502120180|ref|XM_004496818.1|	PREDICTED: Cicer arietinum zinc finger CCCH domain-containing protein 13-like (LOC101490385), mRNA GeneID:101490385	2.2134	'cell.cycle'
59	CA_gi|502121731|ref|XM_004497368.1|	PREDICTED: Cicer arietinum peptidyl-prolyl cis-trans isomerase CYP20-2, chloroplastic-like (LOC101505542), mRNA GeneID:101505542	1.31018	'cell.cycle.peptidylprolyl isomerase'
60	CA_gi|502151726|ref|XM_004508526.1|	PREDICTED: Cicer arietinum uncharacterized LOC101509777 (LOC101509777), mRNA GeneID:101509777	1.90611	'cell.cycle.peptidylprolyl isomerase'
61	CA_gi|502128582|ref|XM_004499952.1|	PREDICTED: Cicer arietinum peptidyl-prolyl cis-trans isomerase NIMA-interacting 4-like (LOC101511770), mRNA GeneID:101511770	6.63165	'cell.cycle.peptidylprolyl isomerase'
62	CA_gi|502158875|ref|XM_004511253.1|	PREDICTED: Cicer arietinum mitotic checkpoint protein BUB3-like (LOC101495290), mRNA GeneID:101495290	1.18365	'cell.division'
63	CA_gi|502169526|ref|XM_004514570.1|	PREDICTED: Cicer arietinum anaphase-promoting complex subunit 6-like (LOC101507486), mRNA GeneID:101507486	1.35315	'cell.division'
64	CA_gi|502128900|ref|XM_004500061.1|	PREDICTED: Cicer arietinum cell division protein FtsZ homolog 1, chloroplastic-like (LOC101502762), mRNA GeneID:101502762	1.49162	'cell.division'
65	CA_gi|502137765|ref|XM_004503121.1|	PREDICTED: Cicer arietinum ultraviolet-B receptor UVR8-like (LOC101489646), mRNA GeneID:101489646	2.27788	'cell.division'
66	CA_gi|502126487|ref|XM_004499269.1|	PREDICTED: Cicer arietinum cyclin-dependent kinase B2-2-like (LOC101512084), mRNA GeneID:101512084	3.29113	'cell.division'
67	CA_gi|502120438|ref|XM_004496906.1|	PREDICTED: Cicer arietinum cyclin-D3-1-like (LOC101488300), mRNA GeneID:101488300	4.93274	'cell.division'
68	CA_gi|502143808|ref|XM_004505416.1|	PREDICTED: Cicer arietinum kinesin-3-like (LOC101502045), mRNA GeneID:101502045	1.08926	'cell.organisation'
69	CA_gi|502117067|ref|XM_004495631.1|	PREDICTED: Cicer arietinum F-box protein PP2-B15-like (LOC101491334), mRNA GeneID:101491334	1.29586	'cell.organisation'
70	CA_gi|502163255|ref|XM_004512721.1|	PREDICTED: Cicer arietinum uncharacterized LOC101502722 (LOC101502722), mRNA GeneID:101502722	1.34538	'cell.organisation'
71	CA_gi|502117296|ref|XM_004495715.1|	PREDICTED: Cicer arietinum kinesin-like protein KIFC3-like (LOC101489288), mRNA GeneID:101489288	1.43896	'cell.organisation'
72	CA_gi|502175345|ref|XM_004515655.1|	PREDICTED: Cicer arietinum E3 ubiquitin-protein ligase XBAT33-like (LOC101507585), mRNA GeneID:101507585	1.46163	'cell.organisation'
73	MT_AES91878	cdna:novel chromosome:GCA_000219495.1:4:41573494:41581534:1 gene:MTR_4g119980 transcript:AES91878 description:"Kinesin-like protein KIF2A "	1.5536	'cell.organisation'
74	CA_gi|502141192|ref|XM_004504423.1|	PREDICTED: Cicer arietinum serine/threonine-protein phosphatase 6 regulatory ankyrin repeat subunit A-like (LOC101503223), mRNA GeneID:101503223	1.59981	'cell.organisation'
75	CA_gi|502140126|ref|XM_004504012.1|	PREDICTED: Cicer arietinum annexin D2-like (LOC101505799), mRNA GeneID:101505799	1.89543	'cell.organisation'
76	CA_gi|502164161|ref|XM_004513010.1|	PREDICTED: Cicer arietinum profilin-like (LOC101495303), mRNA GeneID:101495303	2.30328	'cell.organisation'
77	CA_gi|502161840|ref|XM_004512245.1|	PREDICTED: Cicer arietinum kinesin-like calmodulin-binding protein homolog (LOC101509692), mRNA GeneID:101509692	3.08411	'cell.organisation'
78	CA_gi|502113195|ref|XM_004494514.1|	PREDICTED: Cicer arietinum F-box protein PP2-B15-like (LOC101490794), mRNA GeneID:101490794	3.28868	'cell.organisation'
79	CA_gi|502123997|ref|XM_004498284.1|	PREDICTED: Cicer arietinum filament-like plant protein 1-like (LOC101514032), mRNA GeneID:101514032	3.46782	'cell.organisation'
80	CA_gi|502110563|ref|XM_004493851.1|	PREDICTED: Cicer arietinum ankyrin repeat-containing protein At5g02620-like (LOC101502534), mRNA GeneID:101502534	3.62327	'cell.organisation'
81	CA_gi|502081928|ref|XM_004486956.1|	PREDICTED: Cicer arietinum actin-like (LOC101510299), mRNA GeneID:101510299	2.29357	'cell.organisation.cytoskeleton.actin.Actin'
82	CA_gi|502085638|ref|XM_004487907.1|	PREDICTED: Cicer arietinum villin-4-like (LOC101502596), mRNA GeneID:101502596	1.56844	'cell.organisation.cytoskeleton.actin.actin binding'
83	CC_gi|297455854|gb|EZ680844.1|	TSA: Cajanus cajan cultivar Asha contig32980.Asha mRNA sequence	3.11754	'cell.organisation.cytoskeleton.mikrotubuli'
84	CA_gi|502158278|ref|XM_004511032.1|	PREDICTED: Cicer arietinum 65-kDa microtubule-associated protein 5-like (LOC101512593), mRNA GeneID:101512593	1.48946	'cell.organisation.cytoskeleton.mikrotubuli.MAP65'
85	CA_gi|502150476|ref|XM_004507915.1|	PREDICTED: Cicer arietinum unconventional myosin-Va-like (LOC101503438), mRNA GeneID:101503438	1.9556	'cell.organisation.cytoskeleton.Myosin.Class XI'
86	CA_gi|502104398|ref|XM_004492470.1|	PREDICTED: Cicer arietinum ADP-ribosylation factor-binding protein GGA1-like (LOC101514540), mRNA GeneID:101514540	1.05138	'cell.vesicle transport'
87	CA_gi|502091341|ref|XM_004489463.1|	PREDICTED: Cicer arietinum uncharacterized LOC101502604 (LOC101502604), mRNA GeneID:101502604	1.28897	'cell.vesicle transport'
88	CA_gi|502146191|ref|XM_004506287.1|	PREDICTED: Cicer arietinum conserved oligomeric Golgi complex subunit 7-like (LOC101499811), mRNA GeneID:101499811	1.29171	'cell.vesicle transport'
89	CA_gi|502122235|ref|XM_004497589.1|	PREDICTED: Cicer arietinum syntaxin-121-like (LOC101501493), mRNA GeneID:101501493	1.46797	'cell.vesicle transport'
90	CA_gi|502135564|ref|XM_004502319.1|	PREDICTED: Cicer arietinum oxysterol-binding protein-related protein 1D-like (LOC101506535), mRNA GeneID:101506535	1.47281	'cell.vesicle transport'
91	CA_gi|502124316|ref|XM_004498420.1|	PREDICTED: Cicer arietinum TOM1-like protein 1-like (LOC101506964), mRNA GeneID:101506964	1.917	'cell.vesicle transport'
92	CA_gi|502097570|ref|XM_004490968.1|	PREDICTED: Cicer arietinum clathrin heavy chain 2-like (LOC101514746), mRNA GeneID:101514746	2.04253	'cell.vesicle transport'
93	CC_gi|297387176|gb|EZ619757.1|	TSA: Cajanus cajan cultivar UPAS 120 contig02040.UPAS mRNA sequence	2.8567	'cell.vesicle transport'
[truncated: 2,400 more rows]

## Sheet: Table S3
Table S3. Significantly up-regulated (a) and down-regulated (b) genes in DVC compared to JGC (DE_JGC_DVC)
[truncated: 2,034 more rows]

[truncated: 8 more sheets: Table S4, Table S5, Table S6, Table S7, Table S8, Table S9, Table S10, Table S11]
